# Supplementary material for: Mutations in chikungunya virus nsP4 decrease viral fitness and sensitivity to the broad-spectrum antiviral 4′-Fluorouridine
Source: PLoS Pathog. 2025 Jan 13;21(1):e1012859. doi: 10.1371/journal.ppat.1012859 (PMC11759387; doi:10.1371/journal.ppat.1012859)
Supplement: S1 Data — (XLSX) [file ppat.1012859.s010.xlsx]

## Sheet: 1B
	4′-FIU Lineage #1	4′-FIU Lineage #2	4′-FIU Lineage #3	4′-FIU Lineage #4	4′-FIU Lineage #5	4′-FIU Lineage #6	DMSO Lineage#1	DMSO Lineage#2	DMSO Lineage#3	Primary stock-DMSO	Primary stock-4'-FIU
P1	440000	213333	193333	386667	100000	300000	104000000	287000000	76666667
P2	4066667	3533333	3900000	3000000	2266667	2266667	12800000	16000000	19333333
P3	4466667	5066667	3333333	5133333	4400000	7466667	11333333	9466667	14666667
P4	14000000	8400000	9866667	16000000	9200000	19333333	44666667	52000000	51333333	37000000	420000
P5	25400000	18000000	24400000	22066667	23733333	24800000	35000000	36533333	44266667	19200000	282000
P6	80666670	56000000	93333330	77333330	90000000	74666670	188666670	176666670	209333330	110000000	860000

## Sheet: 1D
		nsP4-Q192P	nsP4-Q192L	nsP4-C483Y	nsP2-H687P
	P1	1.54	0	0	0
	P2	13.25	0	10.06	0
	P3	21.91	0	34.92	1.55
	P4	15.67	0	50.77	6.32
	P5	0	21.55	55.21	15.57
	P6	0	36.47	51.8	28

## Sheet: 1E
		P1				P2				P3				P4				P5				P6
	DMSO	46000000	52000000	42000000	80000000	14000000	32000000	32000000	36000000	24000000	34000000	56000000	70000000	32000000	56000000	38000000	44000000	38000000	36000000	48000000	66000000	28000000	26000000	42000000	34000000
	4′-FIU-2.5 μM	240000	180000	240000	220000	3800000	2000000	3400000	3800000	20000000	10400000	14000000	8000000	8000000	8800000	10000000	14000000	24000000	12000000	16000000	26000000	32000000	50000000	14000000	34000000
	4′-FIU-5 μM	12000	12000	16000	16000	200000	260000	200000	180000	1600000	600000	1400000	2000000	1200000	800000	1400000	1400000	3800000	3000000	4000000	3200000	22000000	20000000	14000000	16000000
	4′-FIU-10 μM	800	4000	2800	600	4200	6400	3800	6200	26000	10000	24000	14000	22000	32000	34000	36000	320000	100000	300000	64000	1600000	2400000	800000	2800000

## Sheet: 1F
		nsP4-Q192P	nsP4-C483Y	nsP2-K704N
	P1	2.74	1.25	0
	P2	15.91	20.01	3.68
	P3	20.06	50.06	21.55
	P4	12.96	68.9	36.47
	P5	6.89	82.23	50.79
	P6	3.51	91.93	62.92

## Sheet: 1G
		P1				P2				P3				P4				P5				P6
	DMSO	44000000	76000000	40000000	54000000	26000000	62000000	24000000	48000000	20000000	38000000	58000000	38000000	28000000	38000000	36000000	22000000	46000000	34000000	76000000	58000000	36000000	22000000	24000000	38000000
	4′-FIU-2.5 μM	2800000	4800000	3600000	4200000	8000000	11400000	9400000	8800000	10000000	8000000	12000000	20000000	24000000	34000000	34000000	38000000	26000000	54000000	32000000	22000000	40000000	40000000	60000000	42000000
	4′-FIU-5 μM	240000	240000	160000	440000	1480000	1660000	1100000	1620000	2000000	6600000	2400000	3600000	2800000	5600000	3200000	7600000	6200000	16800000	7000000	8400000	22000000	16000000	22000000	22000000
	4′-FIU-10 μM	240000	120000	100000	100000	56000	80000	94000	74000	120000	360000	100000	200000	260000	360000	220000	360000	380000	960000	680000	980000	2000000	1600000	2200000	2200000

## Sheet: 1H
		nsP4-G472V	nsP4-S475A
	P1	3.77	4.59
	P2	6.19	5.57
	P3	6.06	5.68
	P4	6.69	6.49
	P5	3.51	4.42
	P6	2.66	1.07

## Sheet: 1I
		P1				P2				P3				P4				P5				P6
	DMSO	20000000	12000000	24000000	8000000	34000000	46000000	24000000	18000000	38000000	30000000	24000000	20000000	32000000	40000000	12000000	26000000	22000000	34000000	34000000	40000000	22000000	22000000	30000000	19000000
	4′-FIU-2.5 μM	240000	140000	200000	200000	180000	300000	180000	260000	280000	140000	260000	320000	540000	580000	140000	720000	1820000	900000	1640000	980000	1120000	1620000	840000	2120000
	4′-FIU-5 μM	1600	4600	5000	5200	600	400	3000	1800	4400	3000	1400	2600	4400	5000	1400	6800	18800	9200	10200	10400	11000	26600	13400	22400
	4′-FIU-10 μM	5400	4000	6400	4400	0	1000	800	400	1400	400	600	2000	0	3400	1400	2400	2600	2600	1600	1800	0	12200	5400	9000
