# Supplementary material for: Mutations in chikungunya virus nsP4 decrease viral fitness and sensitivity to the broad-spectrum antiviral 4′-Fluorouridine
Source: PLoS Pathog. 2025 Jan 13;21(1):e1012859. doi: 10.1371/journal.ppat.1012859 (PMC11759387; doi:10.1371/journal.ppat.1012859)
Supplement: S2 Data — (XLSX) [file ppat.1012859.s011.xlsx]

## Sheet: 2A
	Log10[drug], µM	WT					nsP2-H687P					nsP4-Q192L					nsP2-H687P+nsP4-Q192L					nsP2-K704N					nsP4-C483Y					nsP2-K704N+nsP4-C483Y					nsP4-Q192L-C483Y
	2	400	400	400	100	0	500	500	2800	0	0	0	200	300	3700	7200	0	100	2500	5700	2500	200	2900	0	0	0	600	900	400	4500	3700	0	300	200	3000	9600	0	600	0	300	200
	1.52288	1800	1000	300	900	800	5800	6200	5300	3300	2200	127000	67000	470000	308000	1380000	1260000	260000	3060000	1700000	820000	5500	6200	600	600	200	120000	250000	3700000	1640000	1770000	770000	88000	1860000	1710000	5640000	49000	7700	44500	53400	43000
	1.04576	59000	17200	257000	1800000	1417000	2970000	3140000	2890000	2040000	2450000	5100000	5000000	45000000	29700000	48800000	24800000	7900000	42500000	26100000	31200000	332000	180000	155000	1700000	1148000	19300000	8100000	27800000	60100000	107000000	67000000	16100000	175000000	67300000	114000000	930000	460000	3070000	4310000	4850000
	0.568636	7800000	5400000	35100000	76100000	115000000	13000000	50000000	118000000	57000000	70000000	34500000	22800000	50600000	43000000	78600000	62800000	28700000	47400000	36300000	48300000	107000000	36000000	65000000	85400000	126000000	62000000	68000000	44800000	77200000	105000000	249000000	99400000	176000000	74100000	113000000	7600000	4100000	10500000	6240000	8890000
	0.091515	147000000	102000000	158000000	78800000	126000000	177000000	185000000	187000000	68500000	103000000	41000000	38300000	57600000	50500000	76000000	73800000	34500000	44900000	35500000	51000000	239000000	133000000	185000000	95800000	125000000	86700000	92300000	47400000	73700000	106000000	282000000	111000000	199000000	70600000	112000000	14200000	9510000	21000000	7640000	10710000
	-0.38561	143000000	229000000	250000000	81500000	124000000	141000000	162000000	198000000	75700000	101000000	48400000	42900000	49500000	48800000	79500000	75100000	32200000	43500000	36200000	50400000	151000000	94000000	139000000	86800000	123000000	101000000	85400000	45500000	73900000	109000000	235000000	106000000	205000000	70500000	113000000	26500000	10420000	15600000	7570000	11460000
	-0.86273	219000000	247000000	158000000	77700000	124000000	119000000	114000000	109000000	71600000	102000000	47100000	39900000	59300000	51800000	76600000	82900000	30400000	46400000	35000000	52000000	137000000	102000000	154000000	92000000	125000000	100000000	92800000	43500000	71600000	105000000	276000000	106000000	206000000	72800000	112000000	30100000	10760000	18100000	7780000	11480000
	-1.33985	224000000	198000000	173000000	78000000	123000000	91000000	129000000	104000000	62400000	94700000	43800000	39800000	53600000	46300000	76200000	79400000	31900000	40500000	25900000	49600000	151000000	105000000	151000000	90000000	124000000	102000000	87700000	34200000	75800000	107000000	295000000	116000000	145000000	71500000	116000000	30200000	11420000	27100000	7710000	11740000
	-1.81697	190000000	181000000	256000000	80100000	125000000	94000000	123000000	133000000	65200000	101000000	42300000	36700000	54100000	45500000	86000000	63200000	33000000	40400000	34600000	47700000	176000000	84000000	143000000	90400000	126000000	99800000	71300000	41900000	71600000	108000000	344000000	111000000	140000000	68700000	113000000	30600000	10310000	23500000	8360000	11500000
	-2.29409	249000000	176000000	210000000	78400000	123000000	119000000	130000000	111000000	63900000	85400000	43200000	40400000	59300000	43100000	75700000	71900000	30200000	38600000	30700000	50700000	181000000	105000000	158000000	85800000	126000000	95700000	93400000	36700000	67400000	107000000	270000000	92600000	142000000	66600000	113000000	29200000	11040000	23100000	7950000	11430000
	-2.77121	180000000	216000000	271000000	77900000	123000000	121000000	148000000	132000000	67600000	95800000	44000000	40500000	64700000	52800000	73400000	90200000	32000000	38700000	28700000	49300000	214000000	124000000	188000000	85400000	128000000	97400000	93300000	38200000	62600000	105000000	242000000	115000000	122000000	67600000	113000000	24200000	10910000	23200000	7940000	11560000

## Sheet: 2B
EC90	WT	nsP2-H687P	nsP4-Q192L	nsP2-H687P+nsP4-Q192L	nsP2-K704N	nsP4-C483Y	nsP2-K704N+nsP4-C483Y	nsP4-Q192L-C483Y
1	5.415	3.701	12.12	23.35	4.43	19.41	15.83	5.989
2	1.487	3.89	11.38	15.8	4.135	10.5	12.53	8.033
3	4.254	6.719	23.52	31.94	4.268	25.68	29.91	39.04
4	8.715	8.426	28.5	25.94	8.432	23.3	26.16	44.45
5	7.783	7.056	19.47	23.73	9.408	30.14	31.66	37.04
	Column B	nsP2-H687P		Column C	nsP4-Q192L		Column D	nsP2-H687P+nsP4-Q192L		Column E	nsP2-K704N		Column F	nsP4-C483Y		Column G	nsP2-K704N+nsP4-C483Y		Column H	nsP4-Q192L-C483Y		Column D	nsP2-H687P+nsP4-Q192L		Column G	nsP2-K704N+nsP4-C483Y		Column H	nsP4-Q192L-C483Y		Column H	nsP4-Q192L-C483Y
	vs.	vs.		vs.	vs.		vs.	vs.		vs.	vs.		vs.	vs.		vs.	vs.		vs.	vs.		vs.	vs.		vs.	vs.		vs.	vs.		vs.	vs.
	Column A	WT		Column A	WT		Column A	WT		Column A	WT		Column A	WT		Column A	WT		Column A	WT		Column C	nsP4-Q192L		Column F	nsP4-C483Y		Column C	nsP4-Q192L		Column F	nsP4-C483Y
	Unpaired t test			Unpaired t test			Unpaired t test			Unpaired t test			Unpaired t test			Unpaired t test			Unpaired t test			Unpaired t test			Unpaired t test			Unpaired t test			Unpaired t test
	P value	0.7946		P value	0.0051		P value	0.0002		P value	0.7355		P value	0.0018		P value	0.0024		P value	0.0332		P value	0.2534		P value	0.7876		P value	0.3976		P value	0.5806
	P value summary	ns		P value summary	**		P value summary	***		P value summary	ns		P value summary	**		P value summary	**		P value summary	*		P value summary	ns		P value summary	ns		P value summary	ns		P value summary	ns
	Significantly different (P < 0.05)?	No		Significantly different (P < 0.05)?	Yes		Significantly different (P < 0.05)?	Yes		Significantly different (P < 0.05)?	No		Significantly different (P < 0.05)?	Yes		Significantly different (P < 0.05)?	Yes		Significantly different (P < 0.05)?	Yes		Significantly different (P < 0.05)?	No		Significantly different (P < 0.05)?	No		Significantly different (P < 0.05)?	No		Significantly different (P < 0.05)?	No
	One- or two-tailed P value?	Two-tailed		One- or two-tailed P value?	Two-tailed		One- or two-tailed P value?	Two-tailed		One- or two-tailed P value?	Two-tailed		One- or two-tailed P value?	Two-tailed		One- or two-tailed P value?	Two-tailed		One- or two-tailed P value?	Two-tailed		One- or two-tailed P value?	Two-tailed		One- or two-tailed P value?	Two-tailed		One- or two-tailed P value?	Two-tailed		One- or two-tailed P value?	Two-tailed
	t, df	t=0.2692, df=8		t, df	t=3.813, df=8		t, df	t=6.432, df=8		t, df	t=0.3498, df=8		t, df	t=4.572, df=8		t, df	t=4.376, df=8		t, df	t=2.569, df=8		t, df	t=1.231, df=8		t, df	t=0.2786, df=8		t, df	t=0.8937, df=8		t, df	t=0.5758, df=8
	How big is the difference?			How big is the difference?			How big is the difference?			How big is the difference?			How big is the difference?			How big is the difference?			How big is the difference?			How big is the difference?			How big is the difference?			How big is the difference?			How big is the difference?
	Mean of column A	5.531		Mean of column A	5.531		Mean of column A	5.531		Mean of column A	5.531		Mean of column A	5.531		Mean of column A	5.531		Mean of column A	5.531		Mean of column C	19		Mean of column F	21.81		Mean of column C	19		Mean of column F	21.81
	Mean of column B	5.958		Mean of column C	19		Mean of column D	24.15		Mean of column E	6.135		Mean of column F	21.81		Mean of column G	23.22		Mean of column H	26.91		Mean of column D	24.15		Mean of column G	23.22		Mean of column H	26.91		Mean of column H	26.91
	Difference between means (B - A) ± SEM	0.4276 ± 1.588		Difference between means (C - A) ± SEM	13.47 ± 3.532		Difference between means (D - A) ± SEM	18.62 ± 2.895		Difference between means (E - A) ± SEM	0.6038 ± 1.726		Difference between means (F - A) ± SEM	16.28 ± 3.560		Difference between means (G - A) ± SEM	17.69 ± 4.042		Difference between means (H - A) ± SEM	21.38 ± 8.321		Difference between means (D - C) ± SEM	5.154 ± 4.188		Difference between means (G - F) ± SEM	1.412 ± 5.068		Difference between means (H - C) ± SEM	7.912 ± 8.854		Difference between means (H - F) ± SEM	5.104 ± 8.865
	95% confidence interval	-3.235 to 4.090		95% confidence interval	5.322 to 21.61		95% confidence interval	11.95 to 25.30		95% confidence interval	-3.377 to 4.584		95% confidence interval	8.066 to 24.48		95% confidence interval	8.367 to 27.01		95% confidence interval	2.192 to 40.57		95% confidence interval	-4.503 to 14.81		95% confidence interval	-10.28 to 13.10		95% confidence interval	-12.50 to 28.33		95% confidence interval	-15.34 to 25.55
	R squared (eta squared)	0.008978		R squared (eta squared)	0.645		R squared (eta squared)	0.838		R squared (eta squared)	0.01506		R squared (eta squared)	0.7232		R squared (eta squared)	0.7053		R squared (eta squared)	0.4521		R squared (eta squared)	0.1592		R squared (eta squared)	0.009608		R squared (eta squared)	0.09077		R squared (eta squared)	0.03979
	F test to compare variances			F test to compare variances			F test to compare variances			F test to compare variances			F test to compare variances			F test to compare variances			F test to compare variances			F test to compare variances			F test to compare variances			F test to compare variances			F test to compare variances
	F, DFn, Dfd	1.925, 4, 4		F, DFn, Dfd	6.514, 4, 4		F, DFn, Dfd	4.048, 4, 4		F, DFn, Dfd	1.259, 4, 4		F, DFn, Dfd	6.633, 4, 4		F, DFn, Dfd	8.839, 4, 4		F, DFn, Dfd	40.70, 4, 4		F, DFn, Dfd	1.609, 4, 4		F, DFn, Dfd	1.333, 4, 4		F, DFn, Dfd	6.248, 4, 4		F, DFn, Dfd	6.136, 4, 4
	P value	0.5413		P value	0.0969		P value	0.2044		P value	0.8289		P value	0.094		P value	0.0578		P value	0.0034		P value	0.6562		P value	0.7876		P value	0.1037		P value	0.1068
	P value summary	ns		P value summary	ns		P value summary	ns		P value summary	ns		P value summary	ns		P value summary	ns		P value summary	**		P value summary	ns		P value summary	ns		P value summary	ns		P value summary	ns
	Significantly different (P < 0.05)?	No		Significantly different (P < 0.05)?	No		Significantly different (P < 0.05)?	No		Significantly different (P < 0.05)?	No		Significantly different (P < 0.05)?	No		Significantly different (P < 0.05)?	No		Significantly different (P < 0.05)?	Yes		Significantly different (P < 0.05)?	No		Significantly different (P < 0.05)?	No		Significantly different (P < 0.05)?	No		Significantly different (P < 0.05)?	No
	Data analyzed			Data analyzed			Data analyzed			Data analyzed			Data analyzed			Data analyzed			Data analyzed						Data analyzed			Data analyzed			Data analyzed
	Sample size, column A	5		Sample size, column A	5		Sample size, column A	5		Sample size, column A	5		Sample size, column A	5		Sample size, column A	5		Sample size, column A	5					Sample size, column F	5		Sample size, column C	5		Sample size, column F	5
	Sample size, column B	5		Sample size, column C	5		Sample size, column D	5		Sample size, column E	5		Sample size, column F	5		Sample size, column G	5		Sample size, column H	5					Sample size, column G	5		Sample size, column H	5		Sample size, column H	5

## Sheet: 2C
	Hours Post Inoculation	CHIKV-WT		CHIKV-nsP4-Q192L		CHIKV-nsP4-C483Y		CHIKV-nsP4-Q192L-C483Y
	3	600	200	300	600	0	0	0	500
	8	20200	20600	4400	2100	50000	14600	4500	1300
	12	134000	115000	42000	12500	175000	179000	13300	6000
	24	51000000	50400000	20900000	29000000	91000000	48000000	4800000	3470000
	36	135000000	52300000	73000000	35200000	101000000	48200000	24500000	13900000
	48	61000000	62200000	30300000	39100000	47000000	46200000	14000000	7310000
	60	11300000	4900000	7900000	13700000	7500000	4820000	4900000	3260000
	72	1030000	1860000	1510000	2290000	960000	1440000	570000	407000

## Sheet: 2D
	Hours Post Inoculation	CHIKV-WT		CHIKV-nsP4-Q192L		CHIKV-nsP4-C483Y		CHIKV-nsP4-Q192L-C483Y
	3	200	400	100	100	300	200	0	100
	8	1000	1400	0	300	200	1100	0	0
	12	4900	53000	3400	8600	7800	50000	200	600
	24	6100000	12000000	4500000	9200000	12100000	34000000	54000	141000
	36	18900000	39600000	6200000	13900000	23700000	22200000	420000	580000
	48	31000000	25500000	5900000	7600000	21400000	18500000	240000	620000
	60	60000000	31500000	3500000	4400000	24600000	20200000	330000	380000
	72	43000000	6100000	3700000	780000	18100000	4600000	183000	96000
