# Supplementary material for: Mutations in chikungunya virus nsP4 decrease viral fitness and sensitivity to the broad-spectrum antiviral 4′-Fluorouridine
Source: PLoS Pathog. 2025 Jan 13;21(1):e1012859. doi: 10.1371/journal.ppat.1012859 (PMC11759387; doi:10.1371/journal.ppat.1012859)
Supplement: S3 Data — (XLSX) [file ppat.1012859.s012.xlsx]

## Sheet: 3C
	Log10[drug], µM	nsP4-WT									nsP4-C483Y									nsP4-Q192L
	2	0.6378	0.5325	0.6179	1.2323	1.2323	0.8239	0.3369	0.3401	0.35	1.8794	1.5863	2.1662	2.456	2.185	2.6616	4.2088	3.7607	3.9339	2.6811	2.2437	3.0832	2.7362	4.515	4.442	2.0519	1.9271	2.2276
	1.52288	2.0452	2.0535	2.3828	1.841	1.841	1.469	0.9133	0.5614	0.7604	6.3404	6.0068	6.6385	3.6061	4.1798	5.1206	12.4529	8.8927	9.969	8.4054	8.5308	9.0611	7.9869	8.1184	11.4786	7.1717	5.1109	5.5086
	1.04576	5.871	5.5545	6.4454	6.1972	6.1972	5.1597	2.5222	2.7947	3.2828	15.1726	16.6596	19.6539	16.9953	17.0139	17.6314	26.7198	20.7702	24.273	19.7908	20.2897	23.489	18.7025	27.168	31.5701	13.6539	18.3242	19.3834
	0.568636	17.2932	19.0074	22.0561	25.84	25.84	19.8025	9.2033	11.3343	10.8986	38.2363	34.3014	39.7506	41.1016	34.4658	44.2002	56.2205	48.1911	49.0671	40.9244	38.9058	42.8609	39.9834	46.7457	78.1532	37.8746	36.9424	41.2428
	0.091515	36.8024	40.0707	46.4978	65.8864	65.8864	65.0031	34.0087	37.6899	37.5582	58.3888	60.7593	75.3607	72.5805	79.9182	76.1221	99.8025	81.3067	90.849	64.8029	60.5414	72.9796	75.5584	82.4191	175.715	96.3156	91.8591	92.7555
	-0.38561	70.9745	85.114	98.766	82.3907	82.3907	72.627	47.8837	59.6276	69.8585	69.988	77.0872	80.5277	75.9325	80.9911	95.2159	101.386	89.2844	105.389	72.7119	70.5655	78.9616	62.2295	84.4402	150.778	89.5489	83.1852	109.146
	ANOVA results
	Two-way ANOVA	Ordinary
	Alpha	0.05
	Source of Variation	% of total variation	P value	P value summary	Significant?
	Interaction	2.643	0.0008	***	Yes
	Row Factor	80.64	<0.0001	****	Yes
	Column Factor	5.008	<0.0001	****	Yes
	ANOVA table	SS	DF	MS	F (DFn, DFd)	P value
	Interaction	5326	10	532.6	F (10, 144) = 3.251	P=0.0008
	Row Factor	162490	5	32498	F (5, 144) = 198.4	P<0.0001
	Column Factor	10092	2	5046	F (2, 144) = 30.81	P<0.0001
	Residual	23586	144	163.8
	Data summary
	Number of columns (Column Factor)	3
	Number of rows (Row Factor)	6
	Number of values	162
	Multiple comparisons
	Within each row, compare columns (simple effects within rows)
	Number of families	6
	Number of comparisons per family	2
	Alpha	0.05
	Dunnett's multiple comparisons test	Mean Diff.	95.00% CI of diff.	Below threshold?	Summary	Adjusted P Value
	Row 1
	nsP4-WT vs. nsP4-C483Y	-2.082	-15.56 to 11.40	No	ns	0.917
	nsP4-WT vs. nsP4-Q192L	-2.2	-15.68 to 11.28	No	ns	0.9078
	Row 2
	nsP4-WT vs. nsP4-C483Y	-5.482	-18.96 to 7.996	No	ns	0.5643
	nsP4-WT vs. nsP4-Q192L	-6.389	-19.87 to 7.089	No	ns	0.4658
	Row 3
	nsP4-WT vs. nsP4-C483Y	-14.54	-28.02 to -1.062	Yes	*	0.0322
	nsP4-WT vs. nsP4-Q192L	-16.48	-29.96 to -3.004	Yes	*	0.0135
	Row 4
	nsP4-WT vs. nsP4-C483Y	-24.92	-38.40 to -11.44	Yes	***	0.0001
	nsP4-WT vs. nsP4-Q192L	-26.93	-40.41 to -13.45	Yes	****	<0.0001
	Row 5
	nsP4-WT vs. nsP4-C483Y	-29.52	-43.00 to -16.04	Yes	****	<0.0001
	nsP4-WT vs. nsP4-Q192L	-42.62	-56.09 to -29.14	Yes	****	<0.0001
	Row 6
	nsP4-WT vs. nsP4-C483Y	-11.8	-25.28 to 1.682	No	ns	0.0949
	nsP4-WT vs. nsP4-Q192L	-14.66	-28.14 to -1.181	Yes	*	0.0306
	Test details	Mean 1	Mean 2	Mean Diff.	SE of diff.	N1	N2	q	DF
	Row 1
	nsP4-WT vs. nsP4-C483Y	0.6782	2.76	-2.082	6.033	9	9	0.345	144
	nsP4-WT vs. nsP4-Q192L	0.6782	2.879	-2.2	6.033	9	9	0.3647	144
	Row 2
	nsP4-WT vs. nsP4-C483Y	1.541	7.023	-5.482	6.033	9	9	0.9087	144
	nsP4-WT vs. nsP4-Q192L	1.541	7.93	-6.389	6.033	9	9	1.059	144
	Row 3
	nsP4-WT vs. nsP4-C483Y	4.892	19.43	-14.54	6.033	9	9	2.41	144
	nsP4-WT vs. nsP4-Q192L	4.892	21.37	-16.48	6.033	9	9	2.732	144
	Row 4
	nsP4-WT vs. nsP4-C483Y	17.92	42.84	-24.92	6.033	9	9	4.13	144
	nsP4-WT vs. nsP4-Q192L	17.92	44.85	-26.93	6.033	9	9	4.463	144
	Row 5
	nsP4-WT vs. nsP4-C483Y	47.71	77.23	-29.52	6.033	9	9	4.893	144
	nsP4-WT vs. nsP4-Q192L	47.71	90.33	-42.62	6.033	9	9	7.064	144
	Row 6
	nsP4-WT vs. nsP4-C483Y	74.4	86.2	-11.8	6.033	9	9	1.955	144
	nsP4-WT vs. nsP4-Q192L	74.4	89.06	-14.66	6.033	9	9	2.43	144

## Sheet: 3D
	Log10[drug], µM	nsP4-WT									nsP4-C483Y									nsP4-Q192L
	2	0.3458	0.2672	0.307	1.7486	0.6191	0.6872	0.1585	0.1373	0.1275	2.8722	1.6322	1.3814	3.9698	2.3244	2.7194	1.2449	0.8751	1.3459	1.8798	1.8026	1.7543	4.5628	4.7404	5.5079	3.4487	2.7301	2.9261
	1.52288	1.0347	0.9269	1.065	2.7057	1.1402	1.2656	0.4663	0.255	0.3092	8.4434	5.0154	5.0057	6.6723	5.3877	5.6213	4.3225	4.1801	2.7973	5.3707	6.7545	7.5578	14.8524	11.8286	14.6189	10.8677	7.5982	5.7407
	1.04576	2.4911	3.0485	3.5028	6.6143	3.4064	3.7812	1.605	1.6977	1.9533	17.2031	16.373	14.9293	30.757	21.983	17.1268	10.1033	12.606	14.332	11.1152	16.3027	19.3912	34.9929	39.1333	37.7723	29.0255	21.5645	22.5061
	0.568636	11.8144	15.0993	17.3493	45.6382	15.8698	17.6158	7.6467	8.1783	9.8699	54.3711	41.8505	41.6066	103.559	41.4685	38.1064	38.3704	39.3088	45.7413	33.0669	41.4625	49.4587	108.801	69.3684	90.5648	72.3052	57.7917	62.3511
	0.091515	17.162	37.2842	42.8399	89.1822	54.1539	60.1122	22.2068	34.5832	38.4793	46.0339	70.665	49.1772	197.137	115.904	66.562	60.7095	88.2364	89.7745	28.8119	63.4747	59.074	134.217	103.362	147.045	80.2666	92.5582	105.11
	-0.38561	60.871	61.9781	71.2134	171.29	79.0904	87.7924	55.5635	58.2074	68.6036	131.273	69.7449	76.2592	249.949	107.925	72.5345	111.112	87.9679	105.416	65.4581	60.5044	87.0962	175.058	129.043	171.189	136.084	99.3279	98.6242
	ANOVA results
	Two-way ANOVA	Ordinary
	Alpha	0.05
	Source of Variation	% of total variation	P value	P value summary	Significant?
	Interaction	3.004	0.1023	ns	No
	Row Factor	64.15	<0.0001	****	Yes
	Column Factor	6.388	<0.0001	****	Yes
	ANOVA table	SS	DF	MS	F (DFn, DFd)	P value
	Interaction	10424	10	1042	F (10, 144) = 1.635	P=0.1023
	Row Factor	222579	5	44516	F (5, 144) = 69.81	P<0.0001
	Column Factor	22167	2	11084	F (2, 144) = 17.38	P<0.0001
	Residual	91819	144	637.6
	Data summary
	Number of columns (Column Factor)	3
	Number of rows (Row Factor)	6
	Number of values	162
	Multiple comparisons
	Within each row, compare columns (simple effects within rows)
	Number of families	6
	Number of comparisons per family	2
	Alpha	0.05
	Dunnett's multiple comparisons test	Mean Diff.	95.00% CI of diff.	Below threshold?	Summary	Adjusted P Value
	Row 1
	nsP4-WT vs. nsP4-C483Y	-1.552	-28.15 to 25.04	No	ns	0.9876
	nsP4-WT vs. nsP4-Q192L	-2.773	-29.37 to 23.82	No	ns	0.9611
	Row 2
	nsP4-WT vs. nsP4-C483Y	-4.253	-30.85 to 22.34	No	ns	0.9113
	nsP4-WT vs. nsP4-Q192L	-8.447	-35.04 to 18.15	No	ns	0.7003
	Row 3
	nsP4-WT vs. nsP4-C483Y	-14.15	-40.74 to 12.45	No	ns	0.3878
	nsP4-WT vs. nsP4-Q192L	-22.63	-49.23 to 3.960	No	ns	0.1065
	Row 4
	nsP4-WT vs. nsP4-C483Y	-32.81	-59.41 to -6.217	Yes	*	0.0126
	nsP4-WT vs. nsP4-Q192L	-48.45	-75.05 to -21.86	Yes	***	0.0002
	Row 5
	nsP4-WT vs. nsP4-C483Y	-43.13	-69.73 to -16.54	Yes	***	0.0008
	nsP4-WT vs. nsP4-Q192L	-46.44	-73.03 to -19.84	Yes	***	0.0003
	Row 6
	nsP4-WT vs. nsP4-C483Y	-33.06	-59.66 to -6.470	Yes	*	0.0119
	nsP4-WT vs. nsP4-Q192L	-34.2	-60.79 to -7.603	Yes	**	0.009
	Test details	Mean 1	Mean 2	Mean Diff.	SE of diff.	N1	N2	q	DF
	Row 1
	nsP4-WT vs. nsP4-C483Y	0.4887	2.041	-1.552	11.9	9	9	0.1304	144
	nsP4-WT vs. nsP4-Q192L	0.4887	3.261	-2.773	11.9	9	9	0.2329	144
	Row 2
	nsP4-WT vs. nsP4-C483Y	1.019	5.272	-4.253	11.9	9	9	0.3573	144
	nsP4-WT vs. nsP4-Q192L	1.019	9.466	-8.447	11.9	9	9	0.7096	144
	Row 3
	nsP4-WT vs. nsP4-C483Y	3.122	17.27	-14.15	11.9	9	9	1.188	144
	nsP4-WT vs. nsP4-Q192L	3.122	25.76	-22.63	11.9	9	9	1.901	144
	Row 4
	nsP4-WT vs. nsP4-C483Y	16.56	49.38	-32.81	11.9	9	9	2.756	144
	nsP4-WT vs. nsP4-Q192L	16.56	65.02	-48.45	11.9	9	9	4.071	144
	Row 5
	nsP4-WT vs. nsP4-C483Y	44	87.13	-43.13	11.9	9	9	3.624	144
	nsP4-WT vs. nsP4-Q192L	44	90.44	-46.44	11.9	9	9	3.901	144
	Row 6
	nsP4-WT vs. nsP4-C483Y	79.4	112.5	-33.06	11.9	9	9	2.778	144
	nsP4-WT vs. nsP4-Q192L	79.4	113.6	-34.2	11.9	9	9	2.873	144
