# Supplementary material for: Mutations in chikungunya virus nsP4 decrease viral fitness and sensitivity to the broad-spectrum antiviral 4′-Fluorouridine
Source: PLoS Pathog. 2025 Jan 13;21(1):e1012859. doi: 10.1371/journal.ppat.1012859 (PMC11759387; doi:10.1371/journal.ppat.1012859)
Supplement: S4 Data — (XLSX) [file ppat.1012859.s013.xlsx]

## Sheet: 4A
	Q192L vs WT in U-2 OS cells
		WT			nsP4-Q192L
	Input	58.16			41.84
	P1	74.25	73.98	73.22	25.75	26.02	26.78
	P2	88.12	88.01	88.4	11.88	11.99	11.6
	P3	91.67	92.51	93.12	8.33	7.49	6.88

## Sheet: 4B
	Q192L-687 vs WT in U2OS cells
		WT			nsP2-H687P+nsP4-Q192L
	Input	64.14	66.82	65	35.86	33.18	35
	P1	82.76	81.98	81.51	17.24	18.02	18.49
	P2	90.55	90.76	89.39	9.45	9.24	10.61
	P3	94.21	94.99	93.83	5.79	5.01	6.17

## Sheet: 4C
	Q192L-687 vs Q192 in U2OS cells
		nsP4-Q192L			nsP2-H687P+nsP4-Q192L
	Input	72.86	65.81	69.83	27.14	34.19	30.17
	P1	71.28	68.87	69.87	28.72	31.13	30.13
	P2	71.87	69.51	70.55	28.13	30.49	29.45
	P3	68.19	67.99	72.29	31.81	32.01	27.71

## Sheet: 4D
	C483Y vs WT in U-2 OS cells
		WT			nsP4-C483Y
	Input	50.25			49.75
	P1	48.32	48.19	48.2	51.68	51.81	51.8
	P2	43.52	42.17	43	56.48	57.83	57
	P3	41.16	38.52	39.1	58.84	61.48	60.9

## Sheet: 4E
	Q192L vs WT in C636 cells
		WT			nsP4-Q192L
	Input	58.16			41.84
	P1	63.08	61.58	61.97	36.92	38.42	38.03
	P2	79.83	78.65	76.81	20.17	21.35	23.19
	P3	84.14	83.79	81.69	15.86	16.21	18.31

## Sheet: 4F
	Q192L-687 vs WT in C636 cells
		WT			nsP4-Q192L+nsP2-H687P
	Input	64.14	66.82	65	35.86	33.18	35
	P1	74.06	74.16	73.84	25.94	25.84	26.16
	P2	86.58	87.02	86.81	13.42	12.98	13.19
	P3	93.17	93.77	93.71	6.83	6.23	6.29

## Sheet: 4G
	Q192L-687 vs Q192 in C636 cells
		nsP4-Q192L			nsP2-H687P+nsP4-Q192L
	Input	72.86	65.81	69.83	27.14	34.19	30.17
	P1	72.84	72.2	70.37	27.16	27.8	29.63
	P2	77.66	77.22	77.35	22.34	22.78	22.65
	P3	80.98	80.61	81.85	19.02	19.39	18.15

## Sheet: 4H
	C483Y vs WT in C636 cells
		WT			nsP4-C483Y
	Input	50.25			49.75
	P1	49.63	52.25	51.29	50.37	47.75	48.71
	P2	50.81	51.39	51.73	49.19	48.61	48.27
	P3	49.32	53.37	53.7	50.68	46.63	46.3

## Sheet: 4I
	Q192L vs C483Y in U-2 OS cells
		Q192L			C483Y
	Input	40.75			54.15
	P1	23.14	22.12	23.62	72.31	75.05	72.5
	P2	9.22	7.42	8.22	89.36	90.18	89.98
	P3	4.85	4.5	4.17	93.65	94.74	94.14

## Sheet: 4J
	Q192L vs C483Y in C636 cells
		nsP4-Q192L			nsP4-C483Y
	Input	40.75			54.15
	P1	37.4	36.45	35.07	57.94	58.11	57.47
	P2	21.73	22.45	19.35	74.76	75.83	75.85
	P3	14.81	15.78	15.98	81.95	80.2	81.84

[truncated: 2 more sheets: 4K, 4L]
