# Supplementary material for: Mutations in chikungunya virus nsP4 decrease viral fitness and sensitivity to the broad-spectrum antiviral 4′-Fluorouridine
Source: PLoS Pathog. 2025 Jan 13;21(1):e1012859. doi: 10.1371/journal.ppat.1012859 (PMC11759387; doi:10.1371/journal.ppat.1012859)
Supplement: S5 Data — (XLSX) [file ppat.1012859.s014.xlsx]

## Sheet: 5A
	Overall mutation frequency	WT						NsP4-Q192L						NsP4-C483Y
	P0	0.934392						1.09738						1.03374
	U-2 OS	1.11674	1.086	1.09348	0.681725	0.642153	0.696564	1.24693	1.26019	1.38508	0.899696	0.895266	0.876068	1.12	1.10006	1.17023	0.691826	0.774455	0.723742
	C6/36	0.920321	1.03516	0.987632	0.653768	0.611893	0.606504	1.23184	1.16232	0.932068	0.859683	0.808353	0.809687	1.0088	1.10876	1.66356	0.655321	0.706657	0.708893
	Two-way ANOVA	Ordinary
	Alpha	0.05
	Source of Variation	% of total variation	P value	P value summary	Significant?
	Interaction	2.188	0.9409	ns	No
	Row Factor	2.022	0.7047	ns	No
	Column Factor	4.932	0.4319	ns	No
	ANOVA table	SS (Type III)	DF	MS	F (DFn, DFd)	P value
	Interaction	0.04823	4	0.01206	F (4, 30) = 0.1915	P=0.9409
	Row Factor	0.04458	2	0.02229	F (2, 30) = 0.3542	P=0.7047
	Column Factor	0.1087	2	0.05436	F (2, 30) = 0.8636	P=0.4319
	Residual	1.888	30	0.06294
	Data summary
	Number of columns (Column Factor)	3
	Number of rows (Row Factor)	3
	Number of values	39
	Multiple comparisons
	Within each row, compare columns (simple effects within rows)
	Number of families	3
	Number of comparisons per family	2
	Alpha	0.05
	Dunnett's multiple comparisons test	Predicted (LS) mean diff.	95.00% CI of diff.	Below threshold?	Summary	Adjusted P Value
	P0
	WT vs. NsP4-Q192L	-0.163	-0.9864 to 0.6605	No	ns	0.8591
	WT vs. NsP4-C483Y	-0.09935	-0.9228 to 0.7241	No	ns	0.9444
	U-2 OS
	WT vs. NsP4-Q192L	-0.2078	-0.5439 to 0.1284	No	ns	0.2729
	WT vs. NsP4-C483Y	-0.04394	-0.3801 to 0.2922	No	ns	0.9352
	C6/36
	WT vs. NsP4-Q192L	-0.1648	-0.5010 to 0.1714	No	ns	0.4257
	WT vs. NsP4-C483Y	-0.1728	-0.5090 to 0.1634	No	ns	0.394
	Test details	Predicted (LS) mean 1	Predicted (LS) mean 2	Predicted (LS) mean diff.	SE of diff.	N1	N2	q	DF
	P0
	WT vs. NsP4-Q192L	0.9344	1.097	-0.163	0.3548	1	1	0.4594	30
	WT vs. NsP4-C483Y	0.9344	1.034	-0.09935	0.3548	1	1	0.28	30
	U-2 OS
	WT vs. NsP4-Q192L	0.8861	1.094	-0.2078	0.1448	6	6	1.434	30
	WT vs. NsP4-C483Y	0.8861	0.9301	-0.04394	0.1448	6	6	0.3034	30
	C6/36
	WT vs. NsP4-Q192L	0.8025	0.9673	-0.1648	0.1448	6	6	1.138	30
	WT vs. NsP4-C483Y	0.8025	0.9753	-0.1728	0.1448	6	6	1.193	30

## Sheet: 5B
	Mutated sites	CHIKV-WT						CHIKV-nsP4-Q192L						CHIKV-nsP4-C483Y
	P0	8.66702						10.0463						9.54796
	U-2 OS	8.63143	9.21872	8.96957	6.78946	6.96743	7.10981	9.49457	9.25432	10.9895	8.92508	9.20092	9.69923	8.87168	8.56024	9.13864	8.46236	7.88396	7.26998
	C6/36	7.59032	8.00854	8.09753	6.5759	6.48692	5.87293	9.45898	9.77042	5.97081	8.32888	8.15982	7.98185	8.12422	8.8183	13.2408	6.48692	7.00303	6.63819
	Two-way ANOVA	Ordinary
	Alpha	0.05
	Source of Variation	% of total variation	P value	P value summary	Significant?
	Interaction	3.411	0.8324	ns	No
	Row Factor	10.12	0.1332	ns	No
	Column Factor	8.322	0.1868	ns	No
	ANOVA table	SS (Type III)	DF	MS	F (DFn, DFd)	P value
	Interaction	2.756	4	0.6891	F (4, 30) = 0.3638	P=0.8324
	Row Factor	8.174	2	4.087	F (2, 30) = 2.158	P=0.1332
	Column Factor	6.725	2	3.362	F (2, 30) = 1.775	P=0.1868
	Residual	56.82	30	1.894
	Data summary
	Number of columns (Column Factor)	3
	Number of rows (Row Factor)	3
	Number of values	39
	Multiple comparisons
	Within each row, compare columns (simple effects within rows)
	Number of families	3
	Number of comparisons per family	2
	Alpha	0.05
	Dunnett's multiple comparisons test	Predicted (LS) mean diff.	95.00% CI of diff.	Below threshold?	Summary	Adjusted P Value
	P0
	CHIKV-WT vs. CHIKV-nsP4-Q192L	-1.379	-5.896 to 3.138	No	ns	0.7034
	CHIKV-WT vs. CHIKV-nsP4-C483Y	-0.8809	-5.398 to 3.636	No	ns	0.8629
	U-2 OS
	CHIKV-WT vs. CHIKV-nsP4-Q192L	-1.646	-3.490 to 0.1978	No	ns	0.0846
	CHIKV-WT vs. CHIKV-nsP4-C483Y	-0.4167	-2.261 to 1.427	No	ns	0.8214
	C6/36
	CHIKV-WT vs. CHIKV-nsP4-Q192L	-1.173	-3.017 to 0.6709	No	ns	0.2548
	CHIKV-WT vs. CHIKV-nsP4-C483Y	-1.28	-3.124 to 0.5641	No	ns	0.2028
	Test details	Predicted (LS) mean 1	Predicted (LS) mean 2	Predicted (LS) mean diff.	SE of diff.	N1	N2	q	DF
	P0
	CHIKV-WT vs. CHIKV-nsP4-Q192L	8.667	10.05	-1.379	1.946	1	1	0.7087	30
	CHIKV-WT vs. CHIKV-nsP4-C483Y	8.667	9.548	-0.8809	1.946	1	1	0.4526	30
	U-2 OS
	CHIKV-WT vs. CHIKV-nsP4-Q192L	7.948	9.594	-1.646	0.7945	6	6	2.072	30
	CHIKV-WT vs. CHIKV-nsP4-C483Y	7.948	8.364	-0.4167	0.7945	6	6	0.5245	30
	C6/36
	CHIKV-WT vs. CHIKV-nsP4-Q192L	7.105	8.278	-1.173	0.7945	6	6	1.476	30
	CHIKV-WT vs. CHIKV-nsP4-C483Y	7.105	8.385	-1.28	0.7945	6	6	1.611	30

## Sheet: 5C
	Shannon entropy	CHIKV-WT						CHIKV-nsP4-Q192L						CHIKV-nsP4-C483Y
	P0	0.000566902						0.000736668						0.00064473
	U-2 OS	0.000787433	0.000783009	0.000772966	0.00045793	0.000438649	0.000471113	0.000881105	0.000896405	0.000990768	0.000595877	0.000614887	0.000613023	0.000792536	0.000766698	0.000831767	0.000490701	0.000519756	0.000478295
	C6/36	0.000663907	0.00073298	0.000714548	0.000420501	0.000426009	0.000401737	0.000865094	0.000844012	0.000605773	0.000556885	0.000538471	0.000536019	0.000707854	0.000793243	0.001196	0.000441387	0.000464737	0.000457445
	Two-way ANOVA	Ordinary
	Alpha	0.05
	Source of Variation	% of total variation	P value	P value summary	Significant?
	Interaction	2.372	0.9353	ns	No
	Row Factor	1.444	0.7836	ns	No
	Column Factor	5.015	0.4359	ns	No
	ANOVA table	SS (Type III)	DF	MS	F (DFn, DFd)	P value
	Interaction	3.051e-08	4	7.628e-09	F (4, 30) = 0.2019	P=0.9353
	Row Factor	1.857e-08	2	9.286e-09	F (2, 30) = 0.2458	P=0.7836
	Column Factor	6.451e-08	2	3.225e-08	F (2, 30) = 0.8538	P=0.4359
	Residual	1.133e-06	30	3.778e-08
	Data summary
	Number of columns (Column Factor)	3
	Number of rows (Row Factor)	3
	Number of values	39
	Multiple comparisons
	Number of families	3
	Number of comparisons per family	2
	Alpha	0.05
	Dunnett's multiple comparisons test	Predicted (LS) mean diff.	95.00% CI of diff.	Below threshold?	Summary	Adjusted P Value
	P0
	CHIKV-WT vs. CHIKV-nsP4-Q192L	-0.0001698	-0.0008077 to 0.0004682	No	ns	0.7633
	CHIKV-WT vs. CHIKV-nsP4-C483Y	-7.783e-05	-0.0007158 to 0.0005601	No	ns	0.9432
	U-2 OS
	CHIKV-WT vs. CHIKV-nsP4-Q192L	-0.0001468	-0.0004073 to 0.0001136	No	ns	0.3324
	CHIKV-WT vs. CHIKV-nsP4-C483Y	-2.811e-05	-0.0002885 to 0.0002323	No	ns	0.9552
	C6/36
	CHIKV-WT vs. CHIKV-nsP4-Q192L	-9.776e-05	-0.0003582 to 0.0001627	No	ns	0.5942
	CHIKV-WT vs. CHIKV-nsP4-C483Y	-0.0001168	-0.0003773 to 0.0001436	No	ns	0.484
	Test details	Predicted (LS) mean 1	Predicted (LS) mean 2	Predicted (LS) mean diff.	SE of diff.	N1	N2	q	DF
	P0
	CHIKV-WT vs. CHIKV-nsP4-Q192L	0.0005669	0.0007367	-0.0001698	0.0002749	1	1	0.6176	30
	CHIKV-WT vs. CHIKV-nsP4-C483Y	0.0005669	0.0006447	-7.783e-05	0.0002749	1	1	0.2831	30
	U-2 OS
	CHIKV-WT vs. CHIKV-nsP4-Q192L	0.0006185	0.0007653	-0.0001468	0.0001122	6	6	1.308	30
	CHIKV-WT vs. CHIKV-nsP4-C483Y	0.0006185	0.0006466	-2.811e-05	0.0001122	6	6	0.2505	30
	C6/36
	CHIKV-WT vs. CHIKV-nsP4-Q192L	0.0005599	0.0006577	-9.776e-05	0.0001122	6	6	0.8712	30
	CHIKV-WT vs. CHIKV-nsP4-C483Y	0.0005599	0.0006768	-0.0001168	0.0001122	6	6	1.041	30

## Sheet: 5D
The values used to build graphs	SNPs	> 1%			> 5%
		Mean	SD	N	Mean	SD	N
P0	WT	2			0
	nsP4-Q192L	1			1
	nsP4-C483Y	3			0
U-2 OS	WT	2	0.894427	6	0.5	0.547723	6
	nsP4-Q192L	2.16667	0.408248	6	0.5	0.547723	6
	nsP4-C483Y	2	1.09545	6	0.5	0.547723	6
C6/36	WT	1.83333	0.752773	6	0.5	0.547723	6
	nsP4-Q192L	2.16667	0.983192	6	0.833333	0.408248	6
	nsP4-C483Y	1.33333	1.0328	6	0.666667	0.516398	6
Data points		1% to 5%							> 5%
P0	WT	2							0
	nsP4-Q192L	1							1
	nsP4-C483Y	3							0
		exp1			exp2				exp1			exp2
U-2 OS	WT	3	1	1	3	2	2		1	1	1	0	0	0
	nsP4-Q192L	2	3	2	2	2	2		1	1	1	0	0	0
	nsP4-C483Y	2	3	0	2	3	2		1	1	1	0	0	0
C6/36	WT	1	1	3	2	2	2		1	1	1	0	0	0
	nsP4-Q192L	3	3	1	2	1	3		1	1	1	1	1	0
	nsP4-C483Y	1	1	0	3	2	1		1	1	1	0	0	1
U2OS										C6/36
Two-way ANOVA	Ordinary									Two-way ANOVA	Ordinary
Alpha	0.05									Alpha	0.05
Source of Variation	% of total variation	P value	P value summary	Significant?						Source of Variation	% of total variation	P value	P value summary	Significant?
Interaction	0.1493	0.9472	ns	No						Interaction	2.941	0.4587	ns	No
Row Factor	0.1493	0.9472	ns	No						Row Factor	5.147	0.2622	ns	No
Column Factor	58.51	<0.0001	****	Yes						Column Factor	36.76	0.0001	***	Yes
ANOVA table	SS	DF	MS	F (DFn, DFd)	P value					ANOVA table	SS	DF	MS	F (DFn, DFd)	P value
Interaction	0.05556	2	0.02778	F (2, 30) = 0.05435	P=0.9472					Interaction	0.8889	2	0.4444	F (2, 30) = 0.8000	P=0.4587
Row Factor	0.05556	2	0.02778	F (2, 30) = 0.05435	P=0.9472					Row Factor	1.556	2	0.7778	F (2, 30) = 1.400	P=0.2622
Column Factor	21.78	1	21.78	F (1, 30) = 42.61	P<0.0001					Column Factor	11.11	1	11.11	F (1, 30) = 20.00	P=0.0001
Residual	15.33	30	0.5111							Residual	16.67	30	0.5556
Difference between column means										Difference between column means
Mean of > 1%	2.056									Mean of > 1%	1.778
Mean of > 5%	0.5									Mean of > 5%	0.6667
Difference between means	1.556									Difference between means	1.111
SE of difference	0.2383									SE of difference	0.2485
95% CI of difference	1.069 to 2.042									95% CI of difference	0.6037 to 1.619
Data summary										Data summary
Number of columns (Column Factor)	2									Number of columns (Column Factor)	2
Number of rows (Row Factor)	3									Number of rows (Row Factor)	3
Number of values	36									Number of values	36
Tukey's multiple comparisons test	Mean Diff.	95.00% CI of diff.	Below threshold?	Summary	Adjusted P Value					Tukey's multiple comparisons test	Mean Diff.	95.00% CI of diff.	Below threshold?	Summary	Adjusted P Value
> 1%										> 1%
CHIKV-WT vs. CHIKV-nsP4-Q192L	-0.1667	-1.184 to 0.8509	No	ns	0.9143					CHIKV-WT vs. CHIKV-nsP4-Q192L	-0.3333	-1.394 to 0.7275	No	ns	0.7212
CHIKV-WT vs. CHIKV-nsP4-C483Y	0	-1.018 to 1.018	No	ns	>0.9999					CHIKV-WT vs. CHIKV-nsP4-C483Y	0.5	-0.5609 to 1.561	No	ns	0.4846
CHIKV-nsP4-Q192L vs. CHIKV-nsP4-C483Y	0.1667	-0.8509 to 1.184	No	ns	0.9143					CHIKV-nsP4-Q192L vs. CHIKV-nsP4-C483Y	0.8333	-0.2275 to 1.894	No	ns	0.146
> 5%										> 5%
CHIKV-WT vs. CHIKV-nsP4-Q192L	0	-1.018 to 1.018	No	ns	>0.9999					CHIKV-WT vs. CHIKV-nsP4-Q192L	-0.3333	-1.394 to 0.7276	No	ns	0.7212
CHIKV-WT vs. CHIKV-nsP4-C483Y	0	-1.018 to 1.018	No	ns	>0.9999					CHIKV-WT vs. CHIKV-nsP4-C483Y	-0.1667	-1.228 to 0.8942	No	ns	0.9209
CHIKV-nsP4-Q192L vs. CHIKV-nsP4-C483Y	0	-1.018 to 1.018	No	ns	>0.9999					CHIKV-nsP4-Q192L vs. CHIKV-nsP4-C483Y	0.1667	-0.8942 to 1.228	No	ns	0.9209
Test details	Mean 1	Mean 2	Mean Diff.	SE of diff.	N1	N2	q	DF		Test details	Mean 1	Mean 2	Mean Diff.	SE of diff.	N1	N2	q	DF
> 1%										> 1%
CHIKV-WT vs. CHIKV-nsP4-Q192L	2	2.167	-0.1667	0.4128	6	6	0.571	30		CHIKV-WT vs. CHIKV-nsP4-Q192L	1.833	2.167	-0.3333	0.4303	6	6	1.095	30
CHIKV-WT vs. CHIKV-nsP4-C483Y	2	2	0	0.4128	6	6	0	30		CHIKV-WT vs. CHIKV-nsP4-C483Y	1.833	1.333	0.5	0.4303	6	6	1.643	30
CHIKV-nsP4-Q192L vs. CHIKV-nsP4-C483Y	2.167	2	0.1667	0.4128	6	6	0.571	30		CHIKV-nsP4-Q192L vs. CHIKV-nsP4-C483Y	2.167	1.333	0.8333	0.4303	6	6	2.739	30
> 5%										> 5%
CHIKV-WT vs. CHIKV-nsP4-Q192L	0.5	0.5	0	0.4128	6	6	0	30		CHIKV-WT vs. CHIKV-nsP4-Q192L	0.5	0.8333	-0.3333	0.4303	6	6	1.095	30
CHIKV-WT vs. CHIKV-nsP4-C483Y	0.5	0.5	0	0.4128	6	6	0	30		CHIKV-WT vs. CHIKV-nsP4-C483Y	0.5	0.6667	-0.1667	0.4303	6	6	0.5477	30
CHIKV-nsP4-Q192L vs. CHIKV-nsP4-C483Y	0.5	0.5	0	0.4128	6	6	0	30		CHIKV-nsP4-Q192L vs. CHIKV-nsP4-C483Y	0.8333	0.6667	0.1667	0.4303	6	6	0.5477	30

## Sheet: 5E
	U-2 OS	CHIKV-WT						CHIKV-nsP4-Q192L						CHIKV-nsP4-C483Y
	A to G	0.191753	0.19305	0.180556	0.137615	0.140485	0.163955	0.208997	0.209615	0.221053	0.161515	0.125725	0.147706	0.193581	0.201663	0.194742	0.157729	0.132054	0.162791
	A to C	0.059794	0.053089	0.054563	0.065531	0.0894	0.073842	0.045923	0.040385	0.051012	0.047856	0.047389	0.049541	0.041123	0.06237	0.059396	0.052576	0.044018	0.051408
	A to U	0.047423	0.023166	0.027778	0.04194	0.030651	0.025031	0.043112	0.040385	0.042915	0.038883	0.038685	0.040367	0.051153	0.04262	0.054528	0.045216	0.053047	0.035496
	C to A	0.095876	0.069498	0.068452	0.066841	0.037037	0.060075	0.073102	0.0625	0.063968	0.05683	0.047389	0.043119	0.06319	0.069647	0.079844	0.038906	0.058691	0.064871
	C to G	0.01134	0.008687	0.011905	0.010485	0.00894	0.003755	0.008435	0.007692	0.011336	0.004985	0.00677	0.007339	0.013039	0.004158	0.012658	0.009464	0.007901	0.003672
	C to U	0.131959	0.158301	0.150794	0.159895	0.210728	0.212766	0.130272	0.155769	0.132794	0.165503	0.185687	0.202752	0.149448	0.128898	0.12074	0.178759	0.22009	0.195838
	G to A	0.23299	0.245174	0.25	0.281782	0.280971	0.270338	0.255858	0.247115	0.251012	0.312064	0.324952	0.273394	0.221665	0.244283	0.244401	0.275499	0.282167	0.292534
	G to C	0.015464	0.015444	0.013889	0.018349	0.00894	0.007509	0.005623	0.0125	0.008097	0.010967	0.010638	0.008257	0.017051	0.012474	0.017527	0.02103	0.01693	0.009792
	G to T	0.058763	0.070463	0.076389	0.051114	0.042146	0.030038	0.048735	0.051923	0.054251	0.045862	0.04352	0.044037	0.051153	0.056133	0.064265	0.054679	0.05079	0.051408
	T to A	0.042268	0.046332	0.056548	0.04325	0.021711	0.027534	0.0403	0.046154	0.053441	0.023928	0.030948	0.023853	0.060181	0.047817	0.046738	0.030494	0.027088	0.031824
	T to C	0.143299	0.141892	0.140873	0.153342	0.158365	0.153942	0.164948	0.155769	0.150607	0.161515	0.16441	0.181651	0.154463	0.16632	0.148978	0.157729	0.133183	0.129743
	T to G	0.010309	0.006757	0.006944	0.009174	0.005109	0.002503	0.003749	0.006731	0.005668	0.003988	0.003868	0.004587	0.01003	0.007277	0.002921	0.004206	0.007901	0.009792
	Two-way ANOVA	Ordinary
	Alpha	0.05
	Source of Variation	% of total variation	P value	P value summary	Significant?
	Interaction	0.3548	0.7831	ns	No
	Row Factor	95.77	<0.0001	****	Yes
	Column Factor	0.00013	0.997	ns	No
	ANOVA table	SS	DF	MS	F (DFn, DFd)	P value
	Interaction	0.005049	22	0.0002295	F (22, 180) = 0.7495	P=0.7831
	Row Factor	1.363	11	0.1239	F (11, 180) = 404.6	P<0.0001
	Column Factor	1.85e-06	2	9.251e-07	F (2, 180) = 0.003021	P=0.9970
	Residual	0.05512	180	0.0003062
	Data summary
	Number of columns (Column Factor)	3
	Number of rows (Row Factor)	12
	Number of values	216
	Multiple comparisons
	Number of families	12
	Number of comparisons per family	2
	Alpha	0.05
	Dunnett's multiple comparisons test	Mean Diff.	95.00% CI of diff.	Below threshold?	Summary	Adjusted P Value
	A to G
	CHIKV-WT vs. CHIKV-nsP4-Q192L	-0.0112	-0.03373 to 0.01133	No	ns	0.4348
	CHIKV-WT vs. CHIKV-nsP4-C483Y	-0.005858	-0.02839 to 0.01667	No	ns	0.786
	A to C
	CHIKV-WT vs. CHIKV-nsP4-Q192L	0.01902	-0.003509 to 0.04155	No	ns	0.1103
	CHIKV-WT vs. CHIKV-nsP4-C483Y	0.01422	-0.008306 to 0.03675	No	ns	0.2733
	A to U
	CHIKV-WT vs. CHIKV-nsP4-Q192L	-0.00806	-0.03059 to 0.01447	No	ns	0.6398
	CHIKV-WT vs. CHIKV-nsP4-C483Y	-0.01435	-0.03687 to 0.008182	No	ns	0.2677
	C to A
	CHIKV-WT vs. CHIKV-nsP4-Q192L	0.008478	-0.01405 to 0.03101	No	ns	0.6114
	CHIKV-WT vs. CHIKV-nsP4-C483Y	0.003772	-0.01876 to 0.02630	No	ns	0.9037
	C to G
	CHIKV-WT vs. CHIKV-nsP4-Q192L	0.001426	-0.02110 to 0.02395	No	ns	0.9855
	CHIKV-WT vs. CHIKV-nsP4-C483Y	0.0007033	-0.02182 to 0.02323	No	ns	0.9964
	C to U
	CHIKV-WT vs. CHIKV-nsP4-Q192L	0.008611	-0.01392 to 0.03114	No	ns	0.6024
	CHIKV-WT vs. CHIKV-nsP4-C483Y	0.005112	-0.01742 to 0.02764	No	ns	0.8316
	G to A
	CHIKV-WT vs. CHIKV-nsP4-Q192L	-0.01719	-0.03972 to 0.005337	No	ns	0.1596
	CHIKV-WT vs. CHIKV-nsP4-C483Y	0.0001177	-0.02241 to 0.02265	No	ns	>0.9999
	G to C
	CHIKV-WT vs. CHIKV-nsP4-Q192L	0.003919	-0.01861 to 0.02645	No	ns	0.8965
	CHIKV-WT vs. CHIKV-nsP4-C483Y	-0.002535	-0.02506 to 0.01999	No	ns	0.955
	G to T
	CHIKV-WT vs. CHIKV-nsP4-Q192L	0.006764	-0.01576 to 0.02929	No	ns	0.7272
	CHIKV-WT vs. CHIKV-nsP4-C483Y	8.083e-05	-0.02245 to 0.02261	No	ns	>0.9999
	T to A
	CHIKV-WT vs. CHIKV-nsP4-Q192L	0.00317	-0.01936 to 0.02570	No	ns	0.9307
	CHIKV-WT vs. CHIKV-nsP4-C483Y	-0.001083	-0.02361 to 0.02144	No	ns	0.9916
	T to C
	CHIKV-WT vs. CHIKV-nsP4-Q192L	-0.01453	-0.03706 to 0.007996	No	ns	0.2593
	CHIKV-WT vs. CHIKV-nsP4-C483Y	0.0002162	-0.02231 to 0.02274	No	ns	0.9997
	T to G
	CHIKV-WT vs. CHIKV-nsP4-Q192L	0.002034	-0.02049 to 0.02456	No	ns	0.9707
	CHIKV-WT vs. CHIKV-nsP4-C483Y	-0.0002218	-0.02275 to 0.02231	No	ns	0.9996
	Test details	Mean 1	Mean 2	Mean Diff.	SE of diff.	N1	N2	q	DF
	A to G
	CHIKV-WT vs. CHIKV-nsP4-Q192L	0.1679	0.1791	-0.0112	0.0101	6	6	1.108	180
	CHIKV-WT vs. CHIKV-nsP4-C483Y	0.1679	0.1738	-0.005858	0.0101	6	6	0.5798	180
	A to C
	CHIKV-WT vs. CHIKV-nsP4-Q192L	0.06604	0.04702	0.01902	0.0101	6	6	1.882	180
	CHIKV-WT vs. CHIKV-nsP4-C483Y	0.06604	0.05182	0.01422	0.0101	6	6	1.408	180
	A to U
	CHIKV-WT vs. CHIKV-nsP4-Q192L	0.03266	0.04072	-0.00806	0.0101	6	6	0.7977	180
	CHIKV-WT vs. CHIKV-nsP4-C483Y	0.03266	0.04701	-0.01435	0.0101	6	6	1.42	180
	C to A
	CHIKV-WT vs. CHIKV-nsP4-Q192L	0.0663	0.05782	0.008478	0.0101	6	6	0.8392	180
	CHIKV-WT vs. CHIKV-nsP4-C483Y	0.0663	0.06252	0.003772	0.0101	6	6	0.3733	180
	C to G
	CHIKV-WT vs. CHIKV-nsP4-Q192L	0.009185	0.00776	0.001426	0.0101	6	6	0.1411	180
	CHIKV-WT vs. CHIKV-nsP4-C483Y	0.009185	0.008482	0.0007033	0.0101	6	6	0.06961	180
	C to U
	CHIKV-WT vs. CHIKV-nsP4-Q192L	0.1707	0.1621	0.008611	0.0101	6	6	0.8523	180
	CHIKV-WT vs. CHIKV-nsP4-C483Y	0.1707	0.1656	0.005112	0.0101	6	6	0.5059	180
	G to A
	CHIKV-WT vs. CHIKV-nsP4-Q192L	0.2602	0.2774	-0.01719	0.0101	6	6	1.701	180
	CHIKV-WT vs. CHIKV-nsP4-C483Y	0.2602	0.2601	0.0001177	0.0101	6	6	0.01165	180
	G to C
	CHIKV-WT vs. CHIKV-nsP4-Q192L	0.01327	0.009347	0.003919	0.0101	6	6	0.3879	180
	CHIKV-WT vs. CHIKV-nsP4-C483Y	0.01327	0.0158	-0.002535	0.0101	6	6	0.2509	180
	G to T
	CHIKV-WT vs. CHIKV-nsP4-Q192L	0.05482	0.04805	0.006764	0.0101	6	6	0.6695	180
	CHIKV-WT vs. CHIKV-nsP4-C483Y	0.05482	0.05474	8.083e-05	0.0101	6	6	0.008001	180
	T to A
	CHIKV-WT vs. CHIKV-nsP4-Q192L	0.03961	0.03644	0.00317	0.0101	6	6	0.3137	180
	CHIKV-WT vs. CHIKV-nsP4-C483Y	0.03961	0.04069	-0.001083	0.0101	6	6	0.1072	180
	T to C
	CHIKV-WT vs. CHIKV-nsP4-Q192L	0.1486	0.1632	-0.01453	0.0101	6	6	1.438	180
	CHIKV-WT vs. CHIKV-nsP4-C483Y	0.1486	0.1484	0.0002162	0.0101	6	6	0.0214	180
	T to G
	CHIKV-WT vs. CHIKV-nsP4-Q192L	0.006799	0.004765	0.002034	0.0101	6	6	0.2013	180
	CHIKV-WT vs. CHIKV-nsP4-C483Y	0.006799	0.007021	-0.0002218	0.0101	6	6	0.02196	180

## Sheet: 5F
	C6/36	CHIKV-WT						CHIKV-nsP4-Q192L						CHIKV-nsP4-C483Y
	A to G	0.14885	0.138546	0.125758	0.177022	0.171111	0.192308	0.176282	0.159215	0.167224	0.190969	0.196721	0.208644	0.148148	0.138501	0.156836	0.180723	0.180626	0.12164
	A to C	0.058187	0.053498	0.060606	0.043376	0.072222	0.053846	0.047009	0.051254	0.051282	0.032926	0.045537	0.044709	0.038409	0.050826	0.052279	0.05586	0.049445	0.02957
	A to U	0.043302	0.032922	0.037879	0.026964	0.036667	0.027473	0.032051	0.035987	0.03456	0.033866	0.041894	0.04918	0.049383	0.045743	0.044236	0.043812	0.035318	0.027554
	C to A	0.063599	0.05487	0.059091	0.067995	0.081111	0.054945	0.042735	0.037077	0.043478	0.071496	0.070128	0.058122	0.05487	0.052097	0.041555	0.087623	0.072654	0.075941
	C to G	0.010825	0.00823	0.007576	0.003517	0.012222	0.010989	0.013889	0.011996	0.006689	0.015052	0.014572	0.019374	0.010974	0.007624	0.006702	0.005476	0.015136	0.018145
	C to U	0.177267	0.230453	0.195455	0.133646	0.142222	0.132967	0.181624	0.209378	0.195095	0.148636	0.129326	0.138599	0.193416	0.218551	0.187668	0.128149	0.144299	0.189516
	G to A	0.284168	0.293553	0.278788	0.275498	0.251111	0.252747	0.301282	0.291167	0.28874	0.268109	0.275956	0.250373	0.293553	0.279543	0.298928	0.228916	0.225025	0.225806
	G to C	0.010825	0.010974	0.013636	0.010551	0.01	0.016484	0.020299	0.006543	0.010033	0.006585	0.007286	0.011923	0.009602	0.008895	0.009383	0.012048	0.0111	0.020833
	G to T	0.043302	0.042524	0.05303	0.058617	0.054444	0.064835	0.028846	0.033806	0.043478	0.047037	0.053734	0.055142	0.037037	0.035578	0.02815	0.063527	0.056509	0.159274
	T to A	0.024357	0.017833	0.031818	0.062134	0.056667	0.056044	0.030983	0.02072	0.018952	0.053622	0.046448	0.04769	0.024691	0.022872	0.029491	0.051479	0.062563	0.02957
	T to C	0.155616	0.137174	0.165152	0.167644	0.148889	0.161538	0.151709	0.172301	0.168339	0.15334	0.147541	0.137109	0.160494	0.153748	0.174263	0.167579	0.176589	0.137097
	T to G	0.010825	0.004115	0.007576	0.003517	0.006667	0.007692	0.00641	0.003272	0.003344	0.004704	0.001821	0.007452	0.005487	0.007624	0.005362	0.006572	0.006054	0.005376
	Two-way ANOVA	Ordinary
	Alpha	0.05
	Source of Variation	% of total variation	P value	P value summary	Significant?
	Interaction	0.4821	0.5399	ns	No
	Row Factor	95.33	<0.0001	****	Yes
	Column Factor	0.0001091	0.9977	ns	No
	ANOVA table	SS	DF	MS	F (DFn, DFd)	P value
	Interaction	0.007085	22	0.0003221	F (22, 180) = 0.9424	P=0.5399
	Row Factor	1.401	11	0.1274	F (11, 180) = 372.7	P<0.0001
	Column Factor	1.603e-06	2	8.017e-07	F (2, 180) = 0.002346	P=0.9977
	Residual	0.06152	180	0.0003418
	Data summary
	Number of columns (Column Factor)	3
	Number of rows (Row Factor)	12
	Number of values	216
	Multiple comparisons
	Number of families	12
	Number of comparisons per family	2
	Alpha	0.05
	Dunnett's multiple comparisons test	Mean Diff.	95.00% CI of diff.	Below threshold?	Summary	Adjusted P Value
	A to G
	CHIKV-WT vs. CHIKV-nsP4-Q192L	-0.02424	-0.04804 to -0.0004450	Yes	*	0.0451
	CHIKV-WT vs. CHIKV-nsP4-C483Y	0.00452	-0.01928 to 0.02832	No	ns	0.8781
	A to C
	CHIKV-WT vs. CHIKV-nsP4-Q192L	0.0115	-0.01230 to 0.03530	No	ns	0.4538
	CHIKV-WT vs. CHIKV-nsP4-C483Y	0.01089	-0.01291 to 0.03469	No	ns	0.4902
	A to U
	CHIKV-WT vs. CHIKV-nsP4-Q192L	-0.003722	-0.02752 to 0.02008	No	ns	0.9153
	CHIKV-WT vs. CHIKV-nsP4-C483Y	-0.006807	-0.03060 to 0.01699	No	ns	0.7484
	C to A
	CHIKV-WT vs. CHIKV-nsP4-Q192L	0.009763	-0.01404 to 0.03356	No	ns	0.56
	CHIKV-WT vs. CHIKV-nsP4-C483Y	-0.0005215	-0.02432 to 0.02328	No	ns	0.9982
	C to G
	CHIKV-WT vs. CHIKV-nsP4-Q192L	-0.004702	-0.02850 to 0.01910	No	ns	0.8689
	CHIKV-WT vs. CHIKV-nsP4-C483Y	-0.001783	-0.02558 to 0.02202	No	ns	0.9797
	C to U
	CHIKV-WT vs. CHIKV-nsP4-Q192L	0.001559	-0.02224 to 0.02536	No	ns	0.9845
	CHIKV-WT vs. CHIKV-nsP4-C483Y	-0.008265	-0.03206 to 0.01553	No	ns	0.6559
	G to A
	CHIKV-WT vs. CHIKV-nsP4-Q192L	-0.006627	-0.03043 to 0.01717	No	ns	0.7594
	CHIKV-WT vs. CHIKV-nsP4-C483Y	0.01402	-0.009783 to 0.03781	No	ns	0.3194
	G to C
	CHIKV-WT vs. CHIKV-nsP4-Q192L	0.001634	-0.02216 to 0.02543	No	ns	0.983
	CHIKV-WT vs. CHIKV-nsP4-C483Y	0.0001015	-0.02370 to 0.02390	No	ns	>0.9999
	G to T
	CHIKV-WT vs. CHIKV-nsP4-Q192L	0.009118	-0.01468 to 0.03292	No	ns	0.601
	CHIKV-WT vs. CHIKV-nsP4-C483Y	-0.01055	-0.03435 to 0.01324	No	ns	0.5107
	T to A
	CHIKV-WT vs. CHIKV-nsP4-Q192L	0.005073	-0.01873 to 0.02887	No	ns	0.8495
	CHIKV-WT vs. CHIKV-nsP4-C483Y	0.004698	-0.01910 to 0.02850	No	ns	0.8691
	T to C
	CHIKV-WT vs. CHIKV-nsP4-Q192L	0.0009457	-0.02285 to 0.02474	No	ns	0.9942
	CHIKV-WT vs. CHIKV-nsP4-C483Y	-0.005626	-0.02942 to 0.01817	No	ns	0.8188
	T to G
	CHIKV-WT vs. CHIKV-nsP4-Q192L	0.002232	-0.02157 to 0.02603	No	ns	0.9685
	CHIKV-WT vs. CHIKV-nsP4-C483Y	0.0006528	-0.02315 to 0.02445	No	ns	0.9973
	Test details	Mean 1	Mean 2	Mean Diff.	SE of diff.	N1	N2	q	DF
	A to G
	CHIKV-WT vs. CHIKV-nsP4-Q192L	0.1589	0.1832	-0.02424	0.01067	6	6	2.271	180
	CHIKV-WT vs. CHIKV-nsP4-C483Y	0.1589	0.1544	0.00452	0.01067	6	6	0.4235	180
	A to C
	CHIKV-WT vs. CHIKV-nsP4-Q192L	0.05696	0.04545	0.0115	0.01067	6	6	1.078	180
	CHIKV-WT vs. CHIKV-nsP4-C483Y	0.05696	0.04606	0.01089	0.01067	6	6	1.02	180
	A to U
	CHIKV-WT vs. CHIKV-nsP4-Q192L	0.0342	0.03792	-0.003722	0.01067	6	6	0.3487	180
	CHIKV-WT vs. CHIKV-nsP4-C483Y	0.0342	0.04101	-0.006807	0.01067	6	6	0.6377	180
	C to A
	CHIKV-WT vs. CHIKV-nsP4-Q192L	0.0636	0.05384	0.009763	0.01067	6	6	0.9147	180
	CHIKV-WT vs. CHIKV-nsP4-C483Y	0.0636	0.06412	-0.0005215	0.01067	6	6	0.04886	180
	C to G
	CHIKV-WT vs. CHIKV-nsP4-Q192L	0.008893	0.0136	-0.004702	0.01067	6	6	0.4406	180
	CHIKV-WT vs. CHIKV-nsP4-C483Y	0.008893	0.01068	-0.001783	0.01067	6	6	0.1671	180
	C to U
	CHIKV-WT vs. CHIKV-nsP4-Q192L	0.1687	0.1671	0.001559	0.01067	6	6	0.146	180
	CHIKV-WT vs. CHIKV-nsP4-C483Y	0.1687	0.1769	-0.008265	0.01067	6	6	0.7743	180
	G to A
	CHIKV-WT vs. CHIKV-nsP4-Q192L	0.2726	0.2793	-0.006627	0.01067	6	6	0.6209	180
	CHIKV-WT vs. CHIKV-nsP4-C483Y	0.2726	0.2586	0.01402	0.01067	6	6	1.313	180
	G to C
	CHIKV-WT vs. CHIKV-nsP4-Q192L	0.01208	0.01044	0.001634	0.01067	6	6	0.153	180
	CHIKV-WT vs. CHIKV-nsP4-C483Y	0.01208	0.01198	0.0001015	0.01067	6	6	0.00951	180
	G to T
	CHIKV-WT vs. CHIKV-nsP4-Q192L	0.05279	0.04367	0.009118	0.01067	6	6	0.8543	180
	CHIKV-WT vs. CHIKV-nsP4-C483Y	0.05279	0.06335	-0.01055	0.01067	6	6	0.9888	180
	T to A
	CHIKV-WT vs. CHIKV-nsP4-Q192L	0.04148	0.0364	0.005073	0.01067	6	6	0.4753	180
	CHIKV-WT vs. CHIKV-nsP4-C483Y	0.04148	0.03678	0.004698	0.01067	6	6	0.4401	180
	T to C
	CHIKV-WT vs. CHIKV-nsP4-Q192L	0.156	0.1551	0.0009457	0.01067	6	6	0.0886	180
	CHIKV-WT vs. CHIKV-nsP4-C483Y	0.156	0.1616	-0.005626	0.01067	6	6	0.5271	180
	T to G
	CHIKV-WT vs. CHIKV-nsP4-Q192L	0.006732	0.004501	0.002232	0.01067	6	6	0.2091	180
	CHIKV-WT vs. CHIKV-nsP4-C483Y	0.006732	0.006079	0.0006528	0.01067	6	6	0.06116	180
