# Supplementary material for: Mutations in chikungunya virus nsP4 decrease viral fitness and sensitivity to the broad-spectrum antiviral 4′-Fluorouridine
Source: PLoS Pathog. 2025 Jan 13;21(1):e1012859. doi: 10.1371/journal.ppat.1012859 (PMC11759387; doi:10.1371/journal.ppat.1012859)
Supplement: S6 Data — (XLSX) [file ppat.1012859.s015.xlsx]

## Sheet: 6A
	Log10[drug], µM	CHIKV-AF-nsP4-C483Y			CHIKV-AF-nsP4-Q192L			CHIKV-AF-nsP4-WT
	2.30103	2.3	2.3	2.6	2.3	2.3	2.3	2.3	2.3	2.3			EC90	CHIKV-AF-nsP4-C483Y	CHIKV-AF-nsP4-Q192L	CHIKV-AF-nsP4-WT
	2	2.3	2.3	2.3	2.3	2.3	2.3	2.3	2.3	2.3			ECF	26.62	39.71	8.221
	1.69897	2.6	2.3	2.6	2.95	2.78	2.3	2.3	2.3	2.3			ECF	24.83	39.37	10.09
	1.39794	2.6	2.3	2.3	2.9	3.1	2.3	2.3	2.3	2.3			ECF	23.88	25.19	13.23
	1.09691	4.59	4.86	4.53	4.25	3.99	4.36	2.3	2.3	2.6
	0.79588	5.93	5.91	6.03	4.98	5.14	5.26	3.19	3.65	4.56				CHIKV-AF-nsP4-C483Y	CHIKV-AF-nsP4-Q192L	CHIKV-AF-nsP4-WT
	0.49485	6.94	6.9	6.89	6.3	6.16	6.05	5.13	5.19	5.37			Number of values	3	3	3
	0.193125	6.7	6.84	7.36	6.12	6.06	6.06	6.37	6.64	6
													Minimum	23.88	25.19	8.221
	Two-way ANOVA	Ordinary											Maximum	26.62	39.71	13.23
	Alpha	0.05											Range	2.74	14.52	5.009
	Source of Variation	% of total variation	P value	P value summary	Significant?								Mean	25.11	34.76	10.51
	Interaction	5.795	<0.0001	****	Yes								Std. Deviation	1.391	8.287	2.531
	Row Factor	89.95	<0.0001	****	Yes								Std. Error of Mean	0.8033	4.784	1.461
	Column Factor	3.028	<0.0001	****	Yes
	ANOVA table	SS	DF	MS	F (DFn, DFd)	P value
	Interaction	17.32	16	1.083	F (16, 54) = 15.92	P<0.0001
	Row Factor	268.9	8	33.61	F (8, 54) = 494.3	P<0.0001
	Column Factor	9.05	2	4.525	F (2, 54) = 66.55	P<0.0001
	Residual	3.672	54	0.068
	Data summary
	Number of columns (Column Factor)	3
	Number of rows (Row Factor)	9
	Number of values	81
	Multiple comparisons test
	Number of families	9
	Number of comparisons per family	2
	Alpha	0.05
	Dunnett's multiple comparisons test	Mean Diff.	95.00% CI of diff.	Below threshold?	Summary	Adjusted P Value
	Row 1
	CHIKV-AF-nsP4-WT vs. CHIKV-AF-nsP4-C483Y	-0.1	-0.5836 to 0.3836	No	ns	0.853
	CHIKV-AF-nsP4-WT vs. CHIKV-AF-nsP4-Q192L	0	-0.4836 to 0.4836	No	ns	>0.9999
	Row 2
	CHIKV-AF-nsP4-WT vs. CHIKV-AF-nsP4-C483Y	0	-0.4836 to 0.4836	No	ns	>0.9999
	CHIKV-AF-nsP4-WT vs. CHIKV-AF-nsP4-Q192L	0	-0.4836 to 0.4836	No	ns	>0.9999
	Row 3
	CHIKV-AF-nsP4-WT vs. CHIKV-AF-nsP4-C483Y	-0.2	-0.6836 to 0.2836	No	ns	0.5461
	CHIKV-AF-nsP4-WT vs. CHIKV-AF-nsP4-Q192L	-0.3767	-0.8603 to 0.1069	No	ns	0.1456
	Row 4
	CHIKV-AF-nsP4-WT vs. CHIKV-AF-nsP4-C483Y	-0.1	-0.5836 to 0.3836	No	ns	0.853
	CHIKV-AF-nsP4-WT vs. CHIKV-AF-nsP4-Q192L	-0.4667	-0.9503 to 0.01695	No	ns	0.0599
	Row 5
	CHIKV-AF-nsP4-WT vs. CHIKV-AF-nsP4-C483Y	-2.26	-2.744 to -1.776	Yes	****	<0.0001
	CHIKV-AF-nsP4-WT vs. CHIKV-AF-nsP4-Q192L	-1.8	-2.284 to -1.316	Yes	****	<0.0001
	Row 6
	CHIKV-AF-nsP4-WT vs. CHIKV-AF-nsP4-C483Y	-2.157	-2.640 to -1.673	Yes	****	<0.0001
	CHIKV-AF-nsP4-WT vs. CHIKV-AF-nsP4-Q192L	-1.327	-1.810 to -0.8431	Yes	****	<0.0001
	Row 7
	CHIKV-AF-nsP4-WT vs. CHIKV-AF-nsP4-C483Y	-1.68	-2.164 to -1.196	Yes	****	<0.0001
	CHIKV-AF-nsP4-WT vs. CHIKV-AF-nsP4-Q192L	-0.94	-1.424 to -0.4564	Yes	****	<0.0001
	Row 8
	CHIKV-AF-nsP4-WT vs. CHIKV-AF-nsP4-C483Y	-0.63	-1.114 to -0.1464	Yes	**	0.0087
	CHIKV-AF-nsP4-WT vs. CHIKV-AF-nsP4-Q192L	0.2567	-0.2269 to 0.7403	No	ns	0.382
	Test details	Mean 1	Mean 2	Mean Diff.	SE of diff.	N1	N2	q	DF
	Row 1
	CHIKV-AF-nsP4-WT vs. CHIKV-AF-nsP4-C483Y	2.3	2.4	-0.1	0.2129	3	3	0.4697	54
	CHIKV-AF-nsP4-WT vs. CHIKV-AF-nsP4-Q192L	2.3	2.3	0	0.2129	3	3	0	54
	Row 2
	CHIKV-AF-nsP4-WT vs. CHIKV-AF-nsP4-C483Y	2.3	2.3	0	0.2129	3	3	0	54
	CHIKV-AF-nsP4-WT vs. CHIKV-AF-nsP4-Q192L	2.3	2.3	0	0.2129	3	3	0	54
	Row 3
	CHIKV-AF-nsP4-WT vs. CHIKV-AF-nsP4-C483Y	2.3	2.5	-0.2	0.2129	3	3	0.9394	54
	CHIKV-AF-nsP4-WT vs. CHIKV-AF-nsP4-Q192L	2.3	2.677	-0.3767	0.2129	3	3	1.769	54
	Row 4
	CHIKV-AF-nsP4-WT vs. CHIKV-AF-nsP4-C483Y	2.3	2.4	-0.1	0.2129	3	3	0.4697	54
	CHIKV-AF-nsP4-WT vs. CHIKV-AF-nsP4-Q192L	2.3	2.767	-0.4667	0.2129	3	3	2.192	54
	Row 5
	CHIKV-AF-nsP4-WT vs. CHIKV-AF-nsP4-C483Y	2.4	4.66	-2.26	0.2129	3	3	10.61	54
	CHIKV-AF-nsP4-WT vs. CHIKV-AF-nsP4-Q192L	2.4	4.2	-1.8	0.2129	3	3	8.454	54
	Row 6
	CHIKV-AF-nsP4-WT vs. CHIKV-AF-nsP4-C483Y	3.8	5.957	-2.157	0.2129	3	3	10.13	54
	CHIKV-AF-nsP4-WT vs. CHIKV-AF-nsP4-Q192L	3.8	5.127	-1.327	0.2129	3	3	6.231	54
	Row 7
	CHIKV-AF-nsP4-WT vs. CHIKV-AF-nsP4-C483Y	5.23	6.91	-1.68	0.2129	3	3	7.891	54
	CHIKV-AF-nsP4-WT vs. CHIKV-AF-nsP4-Q192L	5.23	6.17	-0.94	0.2129	3	3	4.415	54
	Row 8
	CHIKV-AF-nsP4-WT vs. CHIKV-AF-nsP4-C483Y	6.337	6.967	-0.63	0.2129	3	3	2.959	54
	CHIKV-AF-nsP4-WT vs. CHIKV-AF-nsP4-Q192L	6.337	6.08	0.2567	0.2129	3	3	1.206	54
	Row 9
	CHIKV-AF-nsP4-WT vs. CHIKV-AF-nsP4-C483Y	7.313	7.54	-0.2267	0.2129	3	3	1.065	54
	CHIKV-AF-nsP4-WT vs. CHIKV-AF-nsP4-Q192L	7.313	5.92	1.393	0.2129	3	3	6.544	54

## Sheet: 6C
	Days Post Inoculation	CHIKV-AF-WT								CHIKV-AF-nsP4-Q192L								CHIKV-AF-nsP4-C483Y								Mock
	0	100	100	100	100	100	100	100	100	100	100	100	100	100	100	100	100	100	100	100	100	100	100	100	100	100	100	100	100
	1	95.2381	109.524	150	120	92	100	121.739	113.043	114.286	119.048	155.556	100	92.8571	121.429	93.1034	103.333	121.739	114.286	128.571	118.182	96.4286	134.615	129.167	96.2963	94.7368	104.546	91.3043	130
	2	157.143	152.381	150	185	172	159.259	217.391	156.522	104.762	142.857	166.667	135	107.143	128.571	120.69	123.333	186.957	152.381	161.905	168.182	153.571	153.846	254.167	129.63	136.842	109.091	126.087	170
	3	166.667	171.429	172.222	170	192	159.259	239.13	143.478	147.619	180.952	166.667	135	114.286	146.429	110.345	103.333	256.522	219.048	195.238	172.727	132.143	161.538	283.333	166.667	142.105	100	121.739	125
	4	119.048	185.714	161.111	180	180	125.926	152.174	152.174	152.381	147.619	155.556	115	132.143	132.143	144.828	143.333	156.522	176.19	185.714	150	150	146.154	200	118.519	131.579	113.636	100	140
	5	190.476	180.952	205.556	250	184	177.778	286.957	208.696	166.667	214.286	238.889	200	139.286	128.571	179.31	183.333	208.696	176.19	280.952	213.636	221.429	246.154	262.5	218.518	152.632	113.636	130.435	140
	6	219.048	328.571	177.778	280	220	200	265.217	200	138.095	176.19	200	125	142.857	189.286	155.172	176.667	300	280.952	300	272.727	160.714	419.231	487.5	225.926	131.579	122.727	113.043	160
	7	209.524	295.238	194.444	190	204	225.926	295.652	386.957	228.571	214.286	322.222	200	203.571	221.429	151.724	203.333	300	290.476	409.524	295.454	171.429	223.077	312.5	233.333	147.368	113.636	130.435	175
	Two-way RM ANOVA	Matching: Stacked
	Assume sphericity?	No
	Alpha	0.05
	Source of Variation	% of total variation	P value	P value summary	Significant?	Geisser-Greenhouse's epsilon
	Row Factor x Column Factor	10.3	<0.0001	****	Yes
	Row Factor	35.08	<0.0001	****	Yes	0.4972
	Column Factor	14.24	0.0001	***	Yes
	Subject	10.9	<0.0001	****	Yes
	ANOVA table	SS	DF	MS	F (DFn, DFd)	P value
	Row Factor x Column Factor	100418	21	4782	F (21, 168) = 4.537	P<0.0001
	Row Factor	341967	7	48852	F (3.480, 83.52) = 46.35	P<0.0001
	Column Factor	138866	3	46289	F (3, 24) = 10.45	P=0.0001
	Subject	106303	24	4429	F (24, 168) = 4.203	P<0.0001
	Residual	177053	168	1054
	Data summary
	Number of columns (Column Factor)	4
	Number of rows (Row Factor)	8
	Number of subjects (Subject)	28
	Number of missing values	0
	Multiple comparisons test
	Number of families	8
	Number of comparisons per family	6
	Alpha	0.05
	Tukey's multiple comparisons test	Mean Diff.	95.00% CI of diff.	Below threshold?	Summary	Adjusted P Value
	Row 1
	CHIKV-AF-WT vs. CHIKV-AF-nsP4-Q192L	0
	CHIKV-AF-WT vs. CHIKV-AF-nsP4-C483Y	0
	CHIKV-AF-WT vs. Mock	0
	CHIKV-AF-nsP4-Q192L vs. CHIKV-AF-nsP4-C483Y	0
	CHIKV-AF-nsP4-Q192L vs. Mock	0
	CHIKV-AF-nsP4-C483Y vs. Mock	0
	Row 2
	CHIKV-AF-WT vs. CHIKV-AF-nsP4-Q192L	0.2416	-28.37 to 28.86	No	ns	>0.9999
	CHIKV-AF-WT vs. CHIKV-AF-nsP4-C483Y	-4.718	-29.18 to 19.74	No	ns	0.9408
	CHIKV-AF-WT vs. Mock	7.546	-29.49 to 44.59	No	ns	0.8979
	CHIKV-AF-nsP4-Q192L vs. CHIKV-AF-nsP4-C483Y	-4.959	-31.27 to 21.35	No	ns	0.9432
	CHIKV-AF-nsP4-Q192L vs. Mock	7.305	-30.20 to 44.81	No	ns	0.9154
	CHIKV-AF-nsP4-C483Y vs. Mock	12.26	-24.71 to 49.24	No	ns	0.6469
	Row 3
	CHIKV-AF-WT vs. CHIKV-AF-nsP4-Q192L	40.08	8.834 to 71.33	Yes	*	0.0108
	CHIKV-AF-WT vs. CHIKV-AF-nsP4-C483Y	-1.368	-47.83 to 45.09	No	ns	0.9997
	CHIKV-AF-WT vs. Mock	33.21	-20.92 to 87.34	No	ns	0.2361
	CHIKV-AF-nsP4-Q192L vs. CHIKV-AF-nsP4-C483Y	-41.45	-87.04 to 4.138	No	ns	0.0782
	CHIKV-AF-nsP4-Q192L vs. Mock	-6.877	-61.37 to 47.62	No	ns	0.9627
	CHIKV-AF-nsP4-C483Y vs. Mock	34.57	-23.64 to 92.79	No	ns	0.307
	Row 4
	CHIKV-AF-WT vs. CHIKV-AF-nsP4-Q192L	38.69	-2.234 to 79.62	No	ns	0.0667
	CHIKV-AF-WT vs. CHIKV-AF-nsP4-C483Y	-21.63	-84.19 to 40.93	No	ns	0.7301
	CHIKV-AF-WT vs. Mock	54.56	13.32 to 95.81	Yes	*	0.011
	CHIKV-AF-nsP4-Q192L vs. CHIKV-AF-nsP4-C483Y	-60.32	-122.6 to 1.965	No	ns	0.0585
	CHIKV-AF-nsP4-Q192L vs. Mock	15.87	-24.76 to 56.50	No	ns	0.6332
	CHIKV-AF-nsP4-C483Y vs. Mock	76.19	13.98 to 138.4	Yes	*	0.0172
	Row 5
	CHIKV-AF-WT vs. CHIKV-AF-nsP4-Q192L	16.64	-13.57 to 46.85	No	ns	0.3858
	CHIKV-AF-WT vs. CHIKV-AF-nsP4-C483Y	-3.369	-40.22 to 33.48	No	ns	0.9931
	CHIKV-AF-WT vs. Mock	35.71	-4.278 to 75.71	No	ns	0.0815
	CHIKV-AF-nsP4-Q192L vs. CHIKV-AF-nsP4-C483Y	-20.01	-51.11 to 11.09	No	ns	0.265
	CHIKV-AF-nsP4-Q192L vs. Mock	19.07	-19.21 to 57.36	No	ns	0.3456
	CHIKV-AF-nsP4-C483Y vs. Mock	39.08	-1.335 to 79.50	No	ns	0.0582
	Row 6
	CHIKV-AF-WT vs. CHIKV-AF-nsP4-Q192L	29.26	-25.69 to 84.21	No	ns	0.4372
	CHIKV-AF-WT vs. CHIKV-AF-nsP4-C483Y	-17.96	-70.51 to 34.59	No	ns	0.7541
	CHIKV-AF-WT vs. Mock	76.38	27.50 to 125.3	Yes	**	0.0035
	CHIKV-AF-nsP4-Q192L vs. CHIKV-AF-nsP4-C483Y	-47.22	-98.29 to 3.852	No	ns	0.0743
	CHIKV-AF-nsP4-Q192L vs. Mock	47.12	-0.04763 to 94.28	No	ns	0.0502
	CHIKV-AF-nsP4-C483Y vs. Mock	94.33	50.46 to 138.2	Yes	***	0.0003
	Row 7
	CHIKV-AF-WT vs. CHIKV-AF-nsP4-Q192L	73.42	12.27 to 134.6	Yes	*	0.0185
	CHIKV-AF-WT vs. CHIKV-AF-nsP4-C483Y	-69.55	-193.9 to 54.76	No	ns	0.3687
	CHIKV-AF-WT vs. Mock	104.5	41.48 to 167.5	Yes	**	0.0023
	CHIKV-AF-nsP4-Q192L vs. CHIKV-AF-nsP4-C483Y	-143	-264.3 to -21.62	Yes	*	0.0227
	CHIKV-AF-nsP4-Q192L vs. Mock	31.07	-13.31 to 75.45	No	ns	0.1908
	CHIKV-AF-nsP4-C483Y vs. Mock	174	52.39 to 295.7	Yes	**	0.0078
	Row 8
	CHIKV-AF-WT vs. CHIKV-AF-nsP4-Q192L	32.08	-56.22 to 120.4	No	ns	0.7115
	CHIKV-AF-WT vs. CHIKV-AF-nsP4-C483Y	-29.26	-131.8 to 73.29	No	ns	0.8397
	CHIKV-AF-WT vs. Mock	108.6	22.87 to 194.3	Yes	*	0.0139
	CHIKV-AF-nsP4-Q192L vs. CHIKV-AF-nsP4-C483Y	-61.33	-151.5 to 28.80	No	ns	0.2352
	CHIKV-AF-nsP4-Q192L vs. Mock	76.53	10.65 to 142.4	Yes	*	0.0229
	CHIKV-AF-nsP4-C483Y vs. Mock	137.9	50.18 to 225.5	Yes	**	0.0035
	Test details	Mean 1	Mean 2	Mean Diff.	SE of diff.	N1	N2	q	DF
	Row 1
	CHIKV-AF-WT vs. CHIKV-AF-nsP4-Q192L	100	100	0	0	8	8
	CHIKV-AF-WT vs. CHIKV-AF-nsP4-C483Y	100	100	0	0	8	8
	CHIKV-AF-WT vs. Mock	100	100	0	0	8	4
	CHIKV-AF-nsP4-Q192L vs. CHIKV-AF-nsP4-C483Y	100	100	0	0	8	8
	CHIKV-AF-nsP4-Q192L vs. Mock	100	100	0	0	8	4
	CHIKV-AF-nsP4-C483Y vs. Mock	100	100	0	0	8	4
	Row 2
	CHIKV-AF-WT vs. CHIKV-AF-nsP4-Q192L	112.7	112.5	0.2416	9.832	8	8	0.03476	13.86
	CHIKV-AF-WT vs. CHIKV-AF-nsP4-C483Y	112.7	117.4	-4.718	8.351	8	8	0.7989	13.21
	CHIKV-AF-WT vs. Mock	112.7	105.1	7.546	10.95	8	4	0.9746	6.477
	CHIKV-AF-nsP4-Q192L vs. CHIKV-AF-nsP4-C483Y	112.5	117.4	-4.959	8.92	8	8	0.7862	12.56
	CHIKV-AF-nsP4-Q192L vs. Mock	112.5	105.1	7.305	11.39	8	4	0.9069	7.146
	CHIKV-AF-nsP4-C483Y vs. Mock	117.4	105.1	12.26	10.14	8	4	1.71	5.158
	Row 3
	CHIKV-AF-WT vs. CHIKV-AF-nsP4-Q192L	168.7	128.6	40.08	10.73	8	8	5.283	13.78
	CHIKV-AF-WT vs. CHIKV-AF-nsP4-C483Y	168.7	170.1	-1.368	15.55	8	8	0.1244	11.53
	CHIKV-AF-WT vs. Mock	168.7	135.5	33.21	15.16	8	4	3.098	5.464
	CHIKV-AF-nsP4-Q192L vs. CHIKV-AF-nsP4-C483Y	128.6	170.1	-41.45	15.07	8	8	3.889	10.68
	CHIKV-AF-nsP4-Q192L vs. Mock	128.6	135.5	-6.877	14.66	8	4	0.6632	4.911
	CHIKV-AF-nsP4-C483Y vs. Mock	170.1	135.5	34.57	18.49	8	4	2.645	8.635
	Row 4
	CHIKV-AF-WT vs. CHIKV-AF-nsP4-Q192L	176.8	138.1	38.69	14.08	8	8	3.887	13.98
	CHIKV-AF-WT vs. CHIKV-AF-nsP4-C483Y	176.8	198.4	-21.63	20.78	8	8	1.472	10.97
	CHIKV-AF-WT vs. Mock	176.8	122.2	54.56	13.31	8	4	5.798	9.338
	CHIKV-AF-nsP4-Q192L vs. CHIKV-AF-nsP4-C483Y	138.1	198.4	-60.32	20.62	8	8	4.137	10.76
	CHIKV-AF-nsP4-Q192L vs. Mock	138.1	122.2	15.87	13.06	8	4	1.718	9.167
	CHIKV-AF-nsP4-C483Y vs. Mock	198.4	122.2	76.19	20.1	8	4	5.36	9.408
	Row 5
	CHIKV-AF-WT vs. CHIKV-AF-nsP4-Q192L	157	140.4	16.64	9.988	8	8	2.356	10.68
	CHIKV-AF-WT vs. CHIKV-AF-nsP4-C483Y	157	160.4	-3.369	12.68	8	8	0.3759	13.98
	CHIKV-AF-WT vs. Mock	157	121.3	35.71	12.58	8	4	4.014	8.275
	CHIKV-AF-nsP4-Q192L vs. CHIKV-AF-nsP4-C483Y	140.4	160.4	-20.01	10.25	8	8	2.762	10.48
	CHIKV-AF-nsP4-Q192L vs. Mock	140.4	121.3	19.07	10.13	8	4	2.661	4.714
	CHIKV-AF-nsP4-C483Y vs. Mock	160.4	121.3	39.08	12.79	8	4	4.321	8.495
	Row 6
	CHIKV-AF-WT vs. CHIKV-AF-nsP4-Q192L	210.6	181.3	29.26	18.9	8	8	2.189	13.97
	CHIKV-AF-WT vs. CHIKV-AF-nsP4-C483Y	210.6	228.5	-17.96	18.03	8	8	1.409	13.68
	CHIKV-AF-WT vs. Mock	210.6	134.2	76.38	15.96	8	4	6.768	9.943
	CHIKV-AF-nsP4-Q192L vs. CHIKV-AF-nsP4-C483Y	181.3	228.5	-47.22	17.55	8	8	3.806	13.85
	CHIKV-AF-nsP4-Q192L vs. Mock	181.3	134.2	47.12	15.41	8	4	4.323	9.988
	CHIKV-AF-nsP4-C483Y vs. Mock	228.5	134.2	94.33	14.33	8	4	9.31	9.96
	Row 7
	CHIKV-AF-WT vs. CHIKV-AF-nsP4-Q192L	236.3	162.9	73.42	20.19	8	8	5.142	10.6
	CHIKV-AF-WT vs. CHIKV-AF-nsP4-C483Y	236.3	305.9	-69.55	40.75	8	8	2.414	10.16
	CHIKV-AF-WT vs. Mock	236.3	131.8	104.5	20.54	8	4	7.195	9.847
	CHIKV-AF-nsP4-Q192L vs. CHIKV-AF-nsP4-C483Y	162.9	305.9	-143	37.81	8	8	5.348	7.919
	CHIKV-AF-nsP4-Q192L vs. Mock	162.9	131.8	31.07	13.82	8	4	3.18	7.893
	CHIKV-AF-nsP4-C483Y vs. Mock	305.9	131.8	174	37.99	8	4	6.479	8.002
	Row 8
	CHIKV-AF-WT vs. CHIKV-AF-nsP4-Q192L	250.2	218.1	32.08	29.89	8	8	1.517	12.43
	CHIKV-AF-WT vs. CHIKV-AF-nsP4-C483Y	250.2	279.5	-29.26	35.28	8	8	1.173	13.99
	CHIKV-AF-WT vs. Mock	250.2	141.6	108.6	27.87	8	4	5.511	9.708
	CHIKV-AF-nsP4-Q192L vs. CHIKV-AF-nsP4-C483Y	218.1	279.5	-61.33	30.45	8	8	2.848	12.25
	CHIKV-AF-nsP4-Q192L vs. Mock	218.1	141.6	76.53	21.44	8	4	5.049	9.754
	CHIKV-AF-nsP4-C483Y vs. Mock	279.5	141.6	137.9	28.47	8	4	6.849	9.64

## Sheet: 6D
	Days Post Inoculation	Wild Type								Q192L								C483Y								Mock
	0	100	100	100	100	100	100	100	100	100	100	100	100	100	100	100	100	100	100	100	100	100	100	100	100	100	100	100	100
	1	89.8438	94.7368	97.1014	93.75	114.655	100.667	107.087	108.029	99.2481	105.385	103.81	110.526	107.627	104.11	103.896	106.923	101.667	107.018	104	104.878	107.627	103.378	105	102.326	104	106.957	108.257	112.403
	2	92.1875	96.2406	101.449	96.0938	120.69	107.333	112.598	116.058	103.759	108.462	111.429	118.947	115.254	111.644	107.792	112.308	104.167	107.895	108	104.065	111.864	106.081	107.143	103.876	106.4	108.696	114.679	118.605
	3	93.75	97.7444	105.797	100	129.31	108.667	118.11	119.708	105.263	112.308	120.952	127.368	123.729	120.548	116.234	121.538	105	107.895	109.6	105.691	116.949	111.486	115.714	109.302	112	111.304	121.101	124.806
	4	99.2188	102.256	108.696	105.469	135.345	112	125.197	124.818	108.271	115.385	127.619	136.842	129.661	123.973	116.883	126.923	107.5	109.649	114.4	109.756	122.881	115.541	120.714	113.178	116	113.913	128.44	133.333
	5	103.125	105.263	112.319	106.25	140.517	114	133.858	128.467	106.767	116.923	134.286	138.947	129.661	128.767	119.481	134.615	105.833	111.404	115.2	108.943	127.966	120.27	125.714	119.38	119.2	117.391	134.862	137.209
	6	107.812	107.519	114.493	111.719	143.103	116.667	137.795	129.927	109.023	120.769	140.952	148.421	144.068	131.507	123.377	138.462	113.333	115.789	122.4	113.008	135.593	121.622	132.143	123.256	121.6	120	139.45	141.085
	7	108.594	106.767	117.391	113.281	148.276	116	140.157	129.927	107.519	123.846	143.81	149.474	143.22	133.562	122.078	144.615	112.5	116.667	124.8	113.008	138.136	122.973	135	127.132	126.4	124.348	146.789	144.186
	Assume sphericity?	No
	F	25.94
	P value	0.0004
	P value summary	***
	Statistically significant (P < 0.05)?	Yes
	Geisser-Greenhouse's epsilon	0.4326
	R squared	0.7875
	Was the matching effective?
	F	82.18
	P value	<0.0001
	P value summary	****
	Is there significant matching (P < 0.05)?	Yes
	R squared	0.8534
	ANOVA table	SS	DF	MS	F (DFn, DFd)	P value
	Treatment (between columns)	409.7	3	136.6	F (1.298, 9.084) = 25.94	P=0.0004
	Individual (between rows)	3029	7	432.7	F (7, 21) = 82.18	P<0.0001
	Residual (random)	110.6	21	5.265
	Total	3549	31
	Data summary
	Number of treatments (columns)	4
	Number of subjects (rows)	8
	Number of missing values	0
	Multiple comparisons test
	Number of families	1
	Number of comparisons per family	6
	Alpha	0.05
	Tukey's multiple comparisons test	Mean Diff.	95.00% CI of diff.	Below threshold?	Summary	Adjusted P Value
	Wild Type vs. Q192L	-7.358	-11.74 to -2.973	Yes	**	0.0036	A-B
	Wild Type vs. C483Y	-0.9137	-2.574 to 0.7462	No	ns	0.3387	A-C
	Wild Type vs. Mock	-7.797	-12.08 to -3.513	Yes	**	0.0023	A-D
	Q192L vs. C483Y	6.445	1.613 to 11.28	Yes	*	0.0128	B-C
	Q192L vs. Mock	-0.4385	-2.159 to 1.282	No	ns	0.8325	B-D
	C483Y vs. Mock	-6.883	-11.34 to -2.422	Yes	**	0.0059	C-D
	Test details	Mean 1	Mean 2	Mean Diff.	SE of diff.	n1	n2	q	DF
	Wild Type vs. Q192L	111.4	118.7	-7.358	1.325	8	8	7.855	7
	Wild Type vs. C483Y	111.4	112.3	-0.9137	0.5015	8	8	2.577	7
	Wild Type vs. Mock	111.4	119.2	-7.797	1.294	8	8	8.521	7
	Q192L vs. C483Y	118.7	112.3	6.445	1.46	8	8	6.244	7
	Q192L vs. Mock	118.7	119.2	-0.4385	0.5197	8	8	1.193	7
	C483Y vs. Mock	112.3	119.2	-6.883	1.348	8	8	7.222	7

## Sheet: 6E
	Ipsilateral Ankle				Contralateral Ankle				Spleen
	AF-WT	AF-nsP4-Q192L	AF-nsP4-C483Y		AF-WT	AF-nsP4-Q192L	AF-nsP4-C483Y		AF-WT	AF-nsP4-Q192L	AF-nsP4-C483Y
	8.32178	6.95193	7.99362		7.11947	3.12583	7.07377		5.22917	3.20379	5.67277
	7.66211	6.43149	7.88029		7.08481	3.53466	6.6724		5.62571	3.69491	4.85612
		6.01541	8.34297			3.96102	8.03902			3.58904	4.97757
	8.3168	6.4851	7.78482		6.78951	5.00914	7.17107		5.06983	3.94941	5.71652
	8.01345	5.96133	8.17515		6.87374	3.61088	7.7415		5.14022	3.73288	5.21736
	7.88309	6.10302	8.00421		6.7491	5.04118	7.01962		5.30089	3.22562	5.27424
	7.75895	6.15268	7.50677		6.46574	2.78831	6.44804		4.69845	3.14841	4.60199
	7.5151	5.71206	8.14359		8.13075	4.53132	7.57455		5.96575	2.467	5.30428
Ipsilateral Ankle	ANOVA summary
	F	74.5
	P value	<0.0001
	P value summary	****
	Significant diff. among means (P < 0.05)?	Yes
	R squared	0.8817
	Brown-Forsythe test
	F (DFn, DFd)	0.3944 (2, 20)
	P value	0.6792
	P value summary	ns
	Are SDs significantly different (P < 0.05)?	No
	Bartlett's test
	Bartlett's statistic (corrected)	1.019
	P value	0.6007
	P value summary	ns
	Are SDs significantly different (P < 0.05)?	No
	ANOVA table	SS	DF	MS	F (DFn, DFd)	P value
	Treatment (between columns)	15.57	2	7.785	F (2, 20) = 74.50	P<0.0001
	Residual (within columns)	2.09	20	0.1045
	Total	17.66	22
	Data summary
	Number of treatments (columns)	3
	Number of values (total)	23
	Number of families	1
	Number of comparisons per family	2
	Alpha	0.05
	Dunnett's multiple comparisons test	Mean Diff.	95.00% CI of diff.	Below threshold?	Summary	Adjusted P Value	A-?
	AF-WT vs. AF-nsP4-Q192L	1.698	1.301 to 2.095	Yes	****	<0.0001	B	AF-nsP4-Q192L
	AF-WT vs. AF-nsP4-C483Y	-0.05446	-0.4516 to 0.3427	No	ns	0.9244	C	AF-nsP4-C483Y
	Test details	Mean 1	Mean 2	Mean Diff.	SE of diff.	n1	n2	q	DF
	AF-WT vs. AF-nsP4-Q192L	7.924	6.227	1.698	0.1673	7	8	10.15	20
	AF-WT vs. AF-nsP4-C483Y	7.924	7.979	-0.05446	0.1673	7	8	0.3255	20
Contralateral Ankle
	ANOVA summary
	F	60.81
	P value	<0.0001
	P value summary	****
	Significant diff. among means (P < 0.05)?	Yes
	R squared	0.8588
	Brown-Forsythe test
	F (DFn, DFd)	1.609 (2, 20)
	P value	0.2249
	P value summary	ns
	Are SDs significantly different (P < 0.05)?	No
	Bartlett's test
	Bartlett's statistic (corrected)	1.853
	P value	0.3959
	P value summary	ns
	Are SDs significantly different (P < 0.05)?	No
	ANOVA table	SS	DF	MS	F (DFn, DFd)	P value
	Treatment (between columns)	52.89	2	26.44	F (2, 20) = 60.81	P<0.0001
	Residual (within columns)	8.697	20	0.4349
	Total	61.59	22
	Data summary
	Number of treatments (columns)	3
	Number of values (total)	23
	Number of families	1
	Number of comparisons per family	2
	Alpha	0.05
	Dunnett's multiple comparisons test	Mean Diff.	95.00% CI of diff.	Below threshold?	Summary	Adjusted P Value	A-?
	AF-WT vs. AF-nsP4-Q192L	3.08	2.270 to 3.890	Yes	****	<0.0001	B	AF-nsP4-Q192L
	AF-WT vs. AF-nsP4-C483Y	-0.187	-0.9972 to 0.6231	No	ns	0.8044	C	AF-nsP4-C483Y
	Test details	Mean 1	Mean 2	Mean Diff.	SE of diff.	n1	n2	q	DF
	AF-WT vs. AF-nsP4-Q192L	7.03	3.95	3.08	0.3413	7	8	9.025	20
	AF-WT vs. AF-nsP4-C483Y	7.03	7.217	-0.187	0.3413	7	8	0.5481	20
Spleen	ANOVA summary
	F	51.17
	P value	<0.0001
	P value summary	****
	Significant diff. among means (P < 0.05)?	Yes
	R squared	0.8365
	Brown-Forsythe test
	F (DFn, DFd)	0.2472 (2, 20)
	P value	0.7834
	P value summary	ns
	Are SDs significantly different (P < 0.05)?	No
	Bartlett's test
	Bartlett's statistic (corrected)	0.2751
	P value	0.8715
	P value summary	ns
	Are SDs significantly different (P < 0.05)?	No
	ANOVA table	SS	DF	MS	F (DFn, DFd)	P value
	Treatment (between columns)	18.21	2	9.107	F (2, 20) = 51.17	P<0.0001
	Residual (within columns)	3.56	20	0.178
	Total	21.77	22
	Data summary
	Number of treatments (columns)	3
	Number of values (total)	23
	Number of families	1
	Number of comparisons per family	2
	Alpha	0.05
	Dunnett's multiple comparisons test	Mean Diff.	95.00% CI of diff.	Below threshold?	Summary	Adjusted P Value	A-?
	AF-WT vs. AF-nsP4-Q192L	1.914	1.395 to 2.432	Yes	****	<0.0001	B	AF-nsP4-Q192L
	AF-WT vs. AF-nsP4-C483Y	0.0874	-0.4309 to 0.6057	No	ns	0.8886	C	AF-nsP4-C483Y
	Test details	Mean 1	Mean 2	Mean Diff.	SE of diff.	n1	n2	q	DF
	AF-WT vs. AF-nsP4-Q192L	5.29	3.376	1.914	0.2184	7	8	8.764	20
	AF-WT vs. AF-nsP4-C483Y	5.29	5.203	0.0874	0.2184	7	8	0.4003	20
