# Supplementary material for: Mutations in chikungunya virus nsP4 decrease viral fitness and sensitivity to the broad-spectrum antiviral 4′-Fluorouridine
Source: PLoS Pathog. 2025 Jan 13;21(1):e1012859. doi: 10.1371/journal.ppat.1012859 (PMC11759387; doi:10.1371/journal.ppat.1012859)
Supplement: S7 Data — (XLSX) [file ppat.1012859.s016.xlsx]

## Sheet: S6A
	C483Y-704 vs WT in U2OS cells
	Input	48.21	48.95	50.63	51.79	51.05	49.37
	P1	42.77	41.96	43.46	57.23	58.04	56.54
	P2	37.39	36.29	35.48	62.61	63.71	64.52
	P3	32.58	31.25	32.19	67.42	68.75	67.81

## Sheet: S6B
	C483Y-704 vs C483Y in U2OS cells
		nsP4-C483Y			nsP2-K704N+nsP4-C483Y
	Input	45.07	43.67	40.98	54.93	56.33	59.02
	P1	39.31	38.98	39.9	60.69	61.02	60.1
	P2	34.5	32.75	37.18	65.5	67.25	62.82
	P3	29.12	30.23	31.87	70.88	69.77	68.13

## Sheet: S6C
	C483Y-704 vs WT in C636 cells
		WT			nsP4-C483Y+nsP2-K704N
	Input	48.21	48.95	50.63	51.79	51.05	49.37
	P1	52.64	50.8	50.95	47.36	49.2	49.05
	P2	51.68	51.56	51.18	48.32	48.44	48.82
	P3	51.03	53.01	51.9	48.97	46.99	48.1

## Sheet: S6D
	C483Y-704 vs C483Y in C636 cells
		nsP4-C483Y			nsP2-K704N+nsP4-C483Y
	Input	45.07	43.67	40.98	54.93	56.33	59.02
	P1	47.08	48.1	47.31	52.92	51.9	52.69
	P2	49.76	47.6	47.28	50.24	52.4	52.72
	P3	48.47	49.99	49.98	51.53	50.01	50.02
